# Supplementary material for: A prognostic nomogram for neuroblastoma in children
Source: PeerJ. 2019 Jul 11;7:e7316. doi: 10.7717/peerj.7316 (PMC6626656; doi:10.7717/peerj.7316)
Supplement: Supplemental Information 1 — Raw data exported from the TARGET database: gender, race, age at diagnosis, INSS stage, MYCN status, ploidy status, MKI status, histology status, and COG risk group. [file peerj-07-7316-s001.xlsx]

## Sheet: Clinical Data
TARGET USI	Gender	Race	Ethnicity	Age at Diagnosis in Days	First Event	Event Free Survival Time in Days	Vital Status	Overall Survival Time in Days	Year of Diagnosis	Year of Last Follow Up	Protocol	INSS Stage	MYCN status	Ploidy	Ploidy Value	Histology	Grade	MKI	Diagnostic Category	ICDO	ICDO Description	COG Risk Group	Percent Tumor	Percent Necrosis	Percent Tumor v/s Stroma	Sites of Disease Involvement	Site Relapse	Relapse Percent Tumor	Relapse Percent Necrosis	Relapse Percent Tumor v/s Stroma	Comment
TARGET-30-PAAPFA	Male	White	Not Hispanic or Latino	1762	Event	444	Dead	487	1986	1988	I03, 321P2, E04, 321P3, B954	Stage 4	Not Amplified	Unknown		Unfavorable	Unknown	Unknown	Unknown	Unknown	Unknown	High Risk
TARGET-30-PACLJN	Male	White	Not Hispanic or Latino	1475	Censored	5553	Alive	5553	1986	2001	323P, 321P3, I03, B954	Stage 4	Not Amplified	Unknown		Unknown	Unknown	Unknown	Unknown	Unknown	Unknown	High Risk
TARGET-30-PACPJG	Female	White	Not Hispanic or Latino	760	Unknown		Unknown		1987		323P, B954	Unknown	Unknown	Unknown		Unknown	Unknown	Unknown	Unknown	Unknown	Unknown	Unknown
TARGET-30-PACRYY	Male	Unknown	Hispanic or Latino	1314	Censored	5296	Alive	5296	1987	2002	321P3, I03, S31	Stage 4	Not Amplified	Unknown		Unfavorable	Unknown	Unknown	Unknown	Unknown	Lge Right retroperitoneal mass extending thru into the lesser sac beneath the porta hepatis. Was encapsulated in RUQ with periaortic nodes	High Risk
TARGET-30-PACRZM	Male	White	Not Hispanic or Latino	3686	Event	922	Dead	922	1987	1990	321P2	Stage 4	Not Amplified	Unknown		Unfavorable	Unknown	Unknown	Unknown	Unknown	Unknown	High Risk
TARGET-30-PACSNL	Female	White	Not Hispanic or Latino	2157	Event	205	Dead	322	1988	1989	321P2, B003, S31, B954	Stage 4	Not Amplified	Unknown		Unfavorable	Unknown	Unknown	Unknown	Unknown	Metastatic NBL	High Risk
TARGET-30-PACSSR	Female	White	Not Hispanic or Latino	565	Event	47	Dead	203	1988	1988	321P3, B003	Stage 4	Not Amplified	Unknown		Unfavorable	Unknown	Unknown	Unknown	Unknown	Unknown	High Risk
TARGET-30-PACUGP	Female	White	Not Hispanic or Latino	773	Event	401	Dead	467	1988	1989	321P2, B003, 321P3	Stage 4	Not Amplified	Unknown		Unfavorable	Unknown	Unknown	Unknown	Unknown	Unknown	High Risk
TARGET-30-PACVNB	Female	White	Not Hispanic or Latino	1610	Death	245	Dead	245	1989	1989	321P2, B003, B954	Stage 4	Not Amplified	Unknown		Unfavorable	Unknown	Unknown	Unknown	Unknown	Unknown	High Risk
TARGET-30-PACYGY	Female	White	Not Hispanic or Latino	1509	Event	263	Dead	542	1989	1991	321P2, B003, 0901, B954	Stage 4	Unknown	Unknown		Unknown	Unknown	Unknown	Unknown	Unknown	Unknown	High Risk
TARGET-30-PACZPX	Male	Black or African American	Not Hispanic or Latino	1046	Censored	5564	Alive	5564	1990	2005	321P2, B003, 321P3	Stage 4	Not Amplified	Unknown		Unknown	Unknown	Unknown	Unknown	Unknown	Unknown	High Risk
TARGET-30-PADENF	Male	White	Not Hispanic or Latino	987	Censored	4863	Alive	4863	1991	2004	3891, B003	Stage 4	Not Amplified	Unknown		Unfavorable	Unknown	Unknown	Unknown	Unknown	Shimada unfavorable -stroma poor; NMYC: Not done or unknown. MKI < 200/5000 cells. Abdominal adrenal primary Right side 5 cm x 5cm x 3 cm / stg IV. Celiac and periaortic nodes + BM mets No intraspinal extens.	High Risk
TARGET-30-PADFLI	Male	White	Not Hispanic or Latino	557	Censored	2872	Alive	2872	1991	1999	3891, B003, B954	Stage 4	Not Amplified	Unknown		Unfavorable	Undifferentiated or Poorly Differentiated	High	Neuroblastoma	Unknown	Shimada: unfavorable; NMYC: < 10 copies; Serum ferritin ND; Abd adrenal- 13 cm-Right sided retroperitoneal mass-crossing the midline; no intraspinal extn.	High Risk
TARGET-30-PADHWC	Male	Black or African American	Not Hispanic or Latino	1152	Event	541	Dead	1122	1992	1995	3891, B003, B954, R9702	Stage 4	Not Amplified	Unknown		Unfavorable	Undifferentiated or Poorly Differentiated	Low	Ganglioneuroblastoma, nodular	C74.0	Cortex of adrenal gland	High Risk
TARGET-30-PADIEY	Female	Not Reported	Not Hispanic or Latino	1817	Censored	4715	Alive	4715	1992	2005	3891, B003, E18	Stage 4	Not Amplified	Unknown		Unfavorable	Undifferentiated or Poorly Differentiated	Intermediate	Ganglioneuroblastoma, nodular	Unknown	Abdominal adrenal Left side- no intraspinal ext. 4 x 3x3.5 cm. Mets to BM/Bone	High Risk
TARGET-30-PADIHC	Male	White	Not Hispanic or Latino	1916	Event	165	Alive	4596	1992	2005	3891, B003, 0914, E18	Stage 4	Not Amplified	Unknown		Unfavorable	Undifferentiated or Poorly Differentiated	Low	Neuroblastoma	Unknown	Retroperitoneal abdominal adrenal Right side extends across midline-no intraspinal ext.-10x12x8cm. Mets to BM/Bone/LN	High Risk
TARGET-30-PADINC	Male	Black or African American	Not Hispanic or Latino	1004	Event	252	Dead	409	1992	1993	3891, B003, B954, E18	Stage 4	Amplified	Unknown		Unfavorable	Undifferentiated or Poorly Differentiated	Low	Neuroblastoma	Unknown	Left retroperitoneal mass-no intraspinal ext-7x5x5cm-Bone/BM mets	High Risk
TARGET-30-PADIRB	Female	Not Reported	Not Hispanic or Latino	1191	Event	798	Alive	3855	1992	2003	3891, B003, B954, E18	Stage 4	Not Amplified	Unknown		Unfavorable	Undifferentiated or Poorly Differentiated	Low	Neuroblastoma	Unknown	Right sided Abdominal adrenal tumor -no intraspinal ext.-6.5x5.5x5.5cm - Bone/BM mets	High Risk
TARGET-30-PADKFS	Male	Unknown	Hispanic or Latino	1567	Event	603	Dead	1230	1992	1996	3891, B003, N891, E18	Stage 4	Not Amplified	Unknown		Unknown	Unknown	Unknown	Unknown	Unknown	Unknown	High Risk
TARGET-30-PADKFU	Male	Not Reported	Not Hispanic or Latino	1778	Censored	3866	Alive	3866	1992	2003	3891, B003, E18	Stage 4	Not Amplified	Unknown		Unfavorable	Undifferentiated or Poorly Differentiated	Low	Ganglioneuroblastoma, nodular	Unknown	Para-aortic abdominal tumor crossing midline; 16x12x8cm-Mets: LN. Mid abdominal mass from level of superior mesenteric artery down to aortic bifucation with involvement of mid-gut mesentery and Iliac LN invlvmt of right & left chains	High Risk
TARGET-30-PADKGF	Male	White	Not Hispanic or Latino	554	Censored	2644	Alive	2644	1992	2000	3891, B003, B954, E18	Stage 4	Not Amplified	Unknown		Unfavorable	Undifferentiated or Poorly Differentiated	High	Neuroblastoma	Unknown	Retroperitoneal abdominal celiac mass crossing the midline involvement of mesentery-no intraspinal ext.-8x9x12cm-Mets; LN/BM	High Risk
TARGET-30-PADKNE	Female	White	Not Hispanic or Latino	1748	Event	387	Dead	588	1993	1994	3891, B003, 0925, B954, R9702, E18	Stage 4	Amplified	Unknown		Unfavorable	Undifferentiated or Poorly Differentiated	High	Neuroblastoma	C74.9	Adrenal gland, NOS Suprarenal gland Adrenal, NOS	High Risk
TARGET-30-PADKRU	Female	White	Not Hispanic or Latino	1426	Event	78	Dead	621	1993	1994	3891, B003, B954, E18	Stage 4	Not Amplified	Unknown		Unfavorable	Undifferentiated or Poorly Differentiated	Intermediate	Neuroblastoma	Unknown	Retroperitoneal abdominal celiac mass crossing the midline-no intraspinal ext-8x8x7cm-Mets: LN/BM	High Risk
TARGET-30-PADKVV	Female	White	Not Hispanic or Latino	807	Event	354	Dead	437	1993	1994	3891, B003, E18	Stage 4	Not Amplified	Unknown		Unfavorable	Undifferentiated or Poorly Differentiated	Low	Ganglioneuroblastoma, nodular	Unknown	Retroperitoneal right sided abdominal celiac mass -no intraspinal ext. Size: 13x8x5cm-Mets: LN/BM/Bone	High Risk
TARGET-30-PADKXS	Female	White	Not Hispanic or Latino	648	Event	310	Dead	341	1993	1994	3891, B003, E18	Stage 4	Amplified	Unknown		Unfavorable	Undifferentiated or Poorly Differentiated	Low	Neuroblastoma	Unknown	Abdominal Right adrenal crossing the midline-no intraspinal ext-Size; 17x10x11cm-Mets: BM/Lung/ pelvis	High Risk
TARGET-30-PADKYP	Male	White	Not Hispanic or Latino	1723	Event	579	Dead	1083	1993	1996	3891, B003, B954, E18	Stage 4	Amplified	Unknown		Unfavorable	Undifferentiated or Poorly Differentiated	High	Neuroblastoma	Unknown	Abdominal Left adrenal primary crossing midline . Tumor surrounding aorta,esophagus and extens thru L thoracic outlet into abdomen- no intraspinal ext -Size: 9x8.5cm-Mets: LN	High Risk
TARGET-30-PADLDA	Male	White	Not Hispanic or Latino	4594	Event	165	Dead	791	1993	1995	3891, B003, 0911, 0925, E18	Stage 4	Not Amplified	Unknown		Unfavorable	Undifferentiated or Poorly Differentiated	Low	Neuroblastoma	Unknown	Abdominal Right adrenal primary- no intraspinal ext.-Size: 12x10x8cm-Mets: LN, Liver	High Risk
TARGET-30-PADLDT	Female	White	Not Hispanic or Latino	805	Event	9	Dead	13	1993	1993	3891, B003, B954, E18	Stage 4	Amplified	Unknown		Unfavorable	Undifferentiated or Poorly Differentiated	Intermediate	Neuroblastoma	Unknown	Abdominal Left adrenal primary-no intraspinal ext. Size: 10x12x9cm-Mets: Paravertebral mass, LN/Liver/BM/Bones	High Risk
TARGET-30-PADLES	Female	White	Not Hispanic or Latino	1787	Event	350	Dead	1342	1993	1996	3891, B003, B954, E18	Stage 4	Not Amplified	Unknown		Unfavorable	Undifferentiated or Poorly Differentiated	Intermediate	Neuroblastoma	Unknown	Retroperitoneal abdominal adrenal Left side- no intraspinal ext. Size: 6 x 6x5 cm. Mets to BM/Bone/LN	High Risk
TARGET-30-PADLIC	Male	White	Not Hispanic or Latino	1837	Censored	4670	Alive	4670	1993	2006	3891, B003, B903, B954, E18	Stage 4	Not Amplified	Unknown		Unfavorable	Undifferentiated or Poorly Differentiated	High	Neuroblastoma	Unknown	Retroperitoneal abdominal Right adrenal-no intraspinal ext-Size: 3x1.8x2.4cm-Mets: BM/bone/LN/Liver	High Risk
TARGET-30-PADLJN	Female	White	Not Hispanic or Latino	1041	Event	802	Dead	1175	1993	1996	3881, B003, 3891, B954, E18	Stage 4	Not Amplified	Unknown		Unfavorable	Undifferentiated or Poorly Differentiated	Low	Ganglioneuroblastoma, nodular	Unknown	Left chest with intraspinal ext. Size: 2.8x2.6x6cm-Mets: LN/BM Tumor extended from Apex of L chest along the esophagus at the thoracic inlet down on top of the veterbral bodies to level of t-6	High Risk
TARGET-30-PADLKJ	Male	White	Not Hispanic or Latino	780	Censored	1749	Alive	1749	1993	1998	3891, B003, B903, E18, R9702	Stage 4	Amplified	Unknown		Unknown	Unknown	Unknown	Neuroblastoma	C47.0	Peripheral nerves and Autonomic nervous system of head, face, and neck (excludes Peripheral nerves and Autonomic nervous system of Orbit C69.6) Peripheral nerves and Autonomic nervous system of (see list under C47): . Cheek . Chin . Face . Forehead .	High Risk
TARGET-30-PADLNM	Male	Unknown	Hispanic or Latino	948	Event	439	Dead	455	1993	1994	3891, B003	Stage 4	Amplified	Unknown		Unfavorable	Undifferentiated or Poorly Differentiated	High	Neuroblastoma	Unknown	Primary tumor=abdominal adrenal Left with no intraspinal ext. Size 4.5 cm x 4cm x 2.5 cm. Mets to LN, liver, BM, Bones	High Risk
TARGET-30-PADLPR	Male	Black or African American	Not Hispanic or Latino	806	Event	336	Dead	444	1993	1994	3891, B003, B954, E18	Stage 4	Not Amplified	Unknown		Unfavorable	Undifferentiated or Poorly Differentiated	Low	Neuroblastoma	Unknown	Retroperitoneal Right adrenal tumor crossing midlineFilling Right upper quadrant above a fairly nl. Looking kidney extending all the way to the spleen encasing all major vessels.. No intraspinal ext, size: 15cm x 13.8 cm x 8.7 cm. Mets to BM and LN.	High Risk
TARGET-30-PADLPZ	Female	White	Not Hispanic or Latino	2577	Event	1022	Dead	1409	1993	1997	3891, B003, B903, B954, E18	Stage 4	Not Amplified	Unknown		Unfavorable	Undifferentiated or Poorly Differentiated	Intermediate	Ganglioneuroblastoma, nodular	Unknown	Pelvic tumor originating from the Organ of zuckerkandl crossing midline displacing all pelvic viscer anteriorly and cephalad. Mass encroachign and displacing ureters, bladder and rectosigmoid. Sacral disection revealed the tumor invading a large foramen	High Risk
TARGET-30-PADLTD	Female	Unknown	Hispanic or Latino	950	Event	454	Dead	477	1993	1994	3891, B003, B954	Stage 4	Amplified	Unknown		Unfavorable	Undifferentiated or Poorly Differentiated	Intermediate	Neuroblastoma	Unknown	Left side abdominal adrenal tumor with no intraspinal ext. Size: 7.2cm x 6.5cm x 6.8cm. METS: BM, bone	High Risk
TARGET-30-PADMGA	Male	Black or African American	Not Hispanic or Latino	1827	Event	932	Alive	4287	1993	2005	3891, B003, E18	Stage 4	Not Amplified	Unknown		Unfavorable	Undifferentiated or Poorly Differentiated	Low	Ganglioneuroblastoma, nodular	Unknown	Left side abdominal adrenal tumor with no intraspinal ext. Size: 3.4cm x 3.0cm x 2cm. METs:BM, Bone, LN.	High Risk
TARGET-30-PADMTD	Male	White	Not Hispanic or Latino	1040	Event	148	Alive	3235	1993	2002	3891, B003, E18	Stage 4	Amplified	Unknown		Unfavorable	Undifferentiated or Poorly Differentiated	High	Neuroblastoma	Unknown	Unknown	High Risk
TARGET-30-PADMVB	Male	White	Not Hispanic or Latino	936	Event	219	Dead	365	1993	1994	3891, B003	Stage 4	Not Amplified	Unknown		Unknown	Unknown	Unknown	Unknown	Unknown	Right sided abdominal adrenal tumor crossing midline - no intrapsinal extn. Size: 13cm x 6cm x 9.5cm, BM,	High Risk
TARGET-30-PADMXD	Male	White	Not Hispanic or Latino	1084	Event	838	Alive	2052	1993	1999	3891, B003, B954, E18	Stage 4	Amplified	Unknown		Unfavorable	Undifferentiated or Poorly Differentiated	High	Neuroblastoma	Unknown	Right sided abdominal adrenal with ext across midline-no intraspinal ext. SIZE: 6cm x 7.9cm x 5.6cm METS: LN, BM, Liver	High Risk
TARGET-30-PADMYD	Male	White	Not Hispanic or Latino	1528	Event	203	Dead	443	1993	1995	3891, B003, 0925, B954, R9702, E18	Stage 4	Not Amplified	Unknown		Unfavorable	Undifferentiated or Poorly Differentiated	Intermediate	Neuroblastoma	C76.2	Abdomen, NOS Abdominal wall, NOS Intra-abdominal site, NOS	High Risk	95	5	95/5
TARGET-30-PADNFT	Male	White	Not Hispanic or Latino	1494	Event	447	Dead	729	1993	1995	3891, B003, B954	Stage 4	Not Amplified	Unknown		Unfavorable	Undifferentiated or Poorly Differentiated	Intermediate	Neuroblastoma	Unknown	Abdominal adrenal crossing midline encircling celiac artery and superior mesenteric artery.-no intraspinal ext. Mets; BM, LN	High Risk
TARGET-30-PADNNX	Male	White	Not Hispanic or Latino	1087	Event	228	Dead	499	1993	1995	3891, B003, B903, B954	Stage 4	Not Amplified	Unknown		Unfavorable	Undifferentiated or Poorly Differentiated	Intermediate	Ganglioneuroblastoma, nodular	Unknown	Abdominal adrenal left side-no intraspinal ext. Size: 7cm x 6cm x 5cm METS: bone	High Risk
TARGET-30-PADNXC	Female	Unknown	Hispanic or Latino	561	Censored	1375	Alive	1375	1994	1997	3891, B003, B903, E18	Stage 4	Amplified	Unknown		Unfavorable	Undifferentiated or Poorly Differentiated	High	Neuroblastoma	Unknown	Abdominal adrenal-right side, no intraspinal ext. SIZE: 5cm x 7cm x 5cm Mets: BM, bone	High Risk
TARGET-30-PADPCI	Male	White	Not Hispanic or Latino	1996	Event	113	Dead	240	1994	1994	3891, B003, B954	Stage 4	Not Amplified	Unknown		Unfavorable	Undifferentiated or Poorly Differentiated	Intermediate	Neuroblastoma	Unknown	Abdominal adrenal left side-no intraspinal ext. Size: 12cm x 9.5cm x 7cm METS: LN, Bone, Neck	High Risk
TARGET-30-PADPEY	Female	White	Not Hispanic or Latino	1435	Censored	3788	Alive	3788	1994	2004	3891, B003	Stage 4	Amplified	Unknown		Unfavorable	Undifferentiated or Poorly Differentiated	Low	Neuroblastoma	Unknown	Abdominal adrenal left adrenalcrossing midline-no intraspinal ext. Size: 6cm x 4cm x 6cm. METS: LN	High Risk
TARGET-30-PADPHP	Male	Black or African American	Not Hispanic or Latino	1128	Event	148	Dead	219	1994	1994	3891, B003, E18	Stage 4	Not Amplified	Unknown		Unfavorable	Undifferentiated or Poorly Differentiated	Low	Neuroblastoma	Unknown	Abdominal adrenal left side-no intraspinal ext. Size: 6xm x 4.4xm x 4cm METS: Liver	High Risk
TARGET-30-PADPMU	Female	Unknown	Hispanic or Latino	1589	Event	141	Alive	609	1994	1995	3891, B003, 0901, 0937	Stage 4	Amplified	Unknown		Unfavorable	Undifferentiated or Poorly Differentiated	Intermediate	Neuroblastoma	Unknown	Left abdominal adrenal & retroperitoneal mass with intraspinal extension ( epidural extn). METS: LN, BM, Bone, Soft Tissue (Pancrease, Liver, spleen)	High Risk
TARGET-30-PADPRJ	Male	White	Not Hispanic or Latino	1423	Event	84	Dead	1188	1994	1997	3891, B003, B903, B954, E18	Stage 4	Not Amplified	Unknown		Unfavorable	Undifferentiated or Poorly Differentiated	Low	Ganglioneuroblastoma, nodular	Unknown	Abdominal adrenal Left crosses midline-no intraspinal ext. SIZE: 7cxm x 5cm x 2cm Mets: BM, LN	High Risk
TARGET-30-PADRYN	Male	Black or African American	Not Hispanic or Latino	670	Event	423	Dead	698	1994	1996	3891, B003	Stage 4	Amplified	Unknown		Unfavorable	Undifferentiated or Poorly Differentiated	High	Neuroblastoma	Unknown	Abdominal adrenal left-no intraspinal ext. mass extends from diaphragm and depresses kidney downwards. SIZE: 8cm x 9cm x 11.5cm METS; BM, Bone, pleural effusion	High Risk
TARGET-30-PADSEC	Female	White	Not Hispanic or Latino	1476	Event	428	Dead	665	1994	1996	3891, B003, B954	Stage 4	Not Amplified	Unknown		Unfavorable	Undifferentiated or Poorly Differentiated	Intermediate	Neuroblastoma	Unknown	Abdominal adrenal right side retroperitoneal--no intraspinal ext. Size: 25cm x 18cm x 12.5cm Mets: LN, BM, bone	High Risk
TARGET-30-PADSMF	Female	White	Not Hispanic or Latino	1222	Death	2998	Dead	2998	1994	2002	3891, B003, B954	Stage 4	Not Amplified	Unknown		Unfavorable	Undifferentiated or Poorly Differentiated	Intermediate	Neuroblastoma	Unknown	Thoracoabdominal mass crossing midline-no intraspinal extension. SIZE: 2.5cm x 7.5 cm x 7.5cm Mets: BM, Bone	High Risk
TARGET-30-PADSXE	Female	White	Not Hispanic or Latino	1174	Censored	4286	Alive	4286	1994	2006	3891, B003, B903	Stage 4	Not Amplified	Unknown		Unfavorable	Undifferentiated or Poorly Differentiated	Intermediate	Neuroblastoma	Unknown	superior mediastinum, no intraspinal ext. Size: 2cm x 2cm. Mets: Bones, LN Pt. was dx with horners syndrome which led to NBL dx.	High Risk
TARGET-30-PADSXU	Female	White	Not Hispanic or Latino	654	Event	68	Dead	331	1994	1995	3891, B003, 0914, B954	Stage 4	Not Amplified	Unknown		Unfavorable	Undifferentiated or Poorly Differentiated	Low	Neuroblastoma	Unknown	Abdominal left adrenal crossing midline no intraspinal ext. Size: 10.5cm x 10.1cm x 10.5cm Mets: LN, BM	High Risk
TARGET-30-PADTCU	Male	White	Not Hispanic or Latino	1294	Event	425	Dead	1059	1994	1997	3891, B003	Stage 4	Not Amplified	Unknown		Unfavorable	Undifferentiated or Poorly Differentiated	Low	Ganglioneuroblastoma, nodular	Unknown	Abdominal retroperitoneal Right adrenal no intraspinal ext Size: 6.5cm x 5.5cm x 8cm. METS: BM, bone, LN	High Risk
TARGET-30-PADTJJ	Female	White	Not Hispanic or Latino	529	Censored	2740	Alive	2740	1995	2002	3891, B003	Stage 4	Amplified	Unknown		Unfavorable	Undifferentiated or Poorly Differentiated	High	Neuroblastoma	Unknown	Abdominal Right adrenal crossing midline-no intraspinal ext. Size: 8.5cm x 7.7cm x 11cm Mets: BM, LN	High Risk
TARGET-30-PADTRV	Female	White	Not Hispanic or Latino	562	Censored	3742	Alive	3742	1995	2005	3891, B003	Stage 4	Not Amplified	Unknown		Unknown	Unknown	Unknown	Unknown	Unknown	Abdominal retroperitoneal right adrenal crossing midline no intraspinal extension-Size: 7cm x 6.5cm x 3.8cm Mets: BM + Chest	High Risk
TARGET-30-PADUKP	Male	White	Not Hispanic or Latino	1659	Event	104	Dead	618	1995	1996	3891, B003	Stage 4	Not Amplified	Unknown		Favorable	Differentiating	Low	Neuroblastoma	Unknown	Abdominal Right adrenal no intraspinal extension Size: 10cm x 9.5cm x 5cm Mets: LN, bone	High Risk
TARGET-30-PADUWR	Male	Asian	Not Hispanic or Latino	1682	Event	4908	Alive	5216	1995	2009	3891, B003, R9702, ALTE03N1	Stage 4	Not Amplified	Unknown		Unfavorable	Undifferentiated or Poorly Differentiated	Low	Neuroblastoma	Unknown	Abdominal retroperitoneal left adrenal no intraspinal ext. Size: 9.5cm x8cm x 5cm METS: BM	High Risk
TARGET-30-PADUYJ	Female	White	Not Hispanic or Latino	3115	Event	246	Dead	416	1995	1996	3891, B003	Stage 4	Amplified	Unknown		Unfavorable	Undifferentiated or Poorly Differentiated	Intermediate	Neuroblastoma	Unknown	Abdominal left retroperitoneal adrenal extending up from near spleen across midline down twds sacrum no intraspinal ext. METS: BM, bone	High Risk
TARGET-30-PADVSN	Male	White	Not Hispanic or Latino	834	Censored	2565	Alive	2565	1995	2002	3891, B003	Stage 4	Not Amplified	Unknown		Unfavorable	Unknown	Unknown	Unknown	Unknown	Thoracoabdominal paraspinous T9-T12 crossing midline no intraspinal ext. Size: 1.5cm x 2.5cm x 5.5 cm Mets: BM, Bone	High Risk
TARGET-30-PADVWW	Female	White	Not Hispanic or Latino	1988	Censored	3563	Alive	3563	1995	2005	3891, B003	Stage 4	Not Amplified	Unknown		Unfavorable	Unknown	Unknown	Unknown	Unknown	LUQ abdominal pancreatic mass extending from left renal hilum medially to the aorta and extending inferiorly down to left common iliac artery. Posteriorly under renal vein and artery up to suprarenal vessels just posterior to the fundus of the stomach w	High Risk
TARGET-30-PADWEN	Male	Black or African American	Not Hispanic or Latino	2042	Event	359	Dead	411	1995	1997	3891, B003	Stage 4	Not Amplified	Unknown		Unfavorable	Unknown	Unknown	Unknown	Unknown	Pelvic masses METS: bone, BM, LN, Shimada classification: stroma poor, undifferentiated NBL with high mitosis/karyorrhexis index	High Risk
TARGET-30-PADWIM	Female	White	Not Hispanic or Latino	2413	Event	1170	Dead	1590	1995	2000	3891, B003	Stage 4	Not Amplified	Unknown		Unfavorable	Unknown	Unknown	Unknown	Unknown	Adrenal primary Stroma rich, Nodular unfavorable histology	High Risk
TARGET-30-PADWSM	Female	White	Not Hispanic or Latino	2957	Censored	2282	Alive	2282	1996	2002	3891, B003, 0935	Stage 4	Not Amplified	Unknown		Unfavorable	Unknown	Unknown	Unknown	Unknown	Abdominal right adrenal no intraspinal extension Size: 8.2cm x 7.8cm x 4.8cm METS; BM, Bones, LN	High Risk
TARGET-30-PADWVR	Male	White	Not Hispanic or Latino	2158	Censored	2776	Alive	2776	1996	2003	3891, B003, 0935	Stage 4	Not Amplified	Unknown		Unfavorable	Unknown	Unknown	Unknown	Unknown	Abdominal left adrenal-no intraspinal ext. SIZE: 7.8cm x 6.1cm x 7.5cmMETS: BM, bone. Stroma Poor, High MKI	High Risk
TARGET-30-PADXAS	Female	White	Not Hispanic or Latino	2274	Death	3691	Dead	3691	1996	2006	3891, B003, B947	Stage 4	Not Amplified	Unknown		Unfavorable	Unknown	Unknown	Neuroblastoma	C74.9	Adrenal gland, NOS Suprarenal gland Adrenal, NOS	High Risk
TARGET-30-PADXBB	Male	White	Not Hispanic or Latino	1992	Event	632	Dead	1561	1996	2000	3891, B003	Stage 4	Not Amplified	Unknown		Unfavorable	Unknown	Unknown	Unknown	Unknown	Abdominal Left adrenal- no intraspinal ext. SIZE: 4.5cm x 5cm x 6cmMets: BM , bone, LN. Shimada unfavorable, stroma poor, differentiating, high MKI	High Risk
TARGET-30-PAHXZM	Male	White	Unknown	1079	Death	671	Dead	671	1993	1995	9047	Stage 4	Not Amplified	Hyperdiploid (DI>1)	2	Unknown	Unknown	Unknown	Unknown	Unknown	ADRENAL GLAND	High Risk	95	5	90/10
TARGET-30-PAHYWC	Male	White	Unknown	704	Event	324	Dead	437	1993	1994	9047, 9340	Stage 4	Amplified	Diploid (DI=1)	1	Unknown	Unknown	Unknown	Unknown	Unknown	ABDOMEN/PERITONEUM OR RETROPERITONEUM	High Risk	85	15	95/5
TARGET-30-PAHYWN	Female	White	Unknown	825	Event	342	Dead	360	1993	1994	9047, 9340, 9341, 9342	Stage 4	Amplified	Hyperdiploid (DI>1)	1.12	Unknown	Unknown	Unknown	Unknown	Unknown	ABDOMEN/PERITONEUM OR RETROPERITONEUM	High Risk
TARGET-30-PAIBIW	Female	White	Unknown	1124	Censored	4447	Alive	4447	1994	2006	9047, 9340, 9082, 9341, 9342	Stage 4	Amplified	Diploid (DI=1)	1	Unfavorable	Unknown	Unknown	Unknown	Unknown	ABDOMEN/PERITONEUM OR RETROPERITONEUM	High Risk	95	5	80/20
TARGET-30-PAICGF	Female	White	Unknown	1278	Event	772	Dead	1314	1994	1998	9047, 9340, 9341, 9342, 9343	Stage 4	Not Amplified	Hyperdiploid (DI>1)	1.05	Unknown	Unknown	Unknown	Neuroblastoma	Unknown	ADRENAL GLAND	High Risk	90	10	80/20
TARGET-30-PAIDJS	Male	White	Unknown	298	Censored	4191	Alive	4191	1995	2006	9047	Stage 1	Not Amplified	Hyperdiploid (DI>1)	1.34	Favorable	Differentiating	Low	Neuroblastoma	Unknown	THORAX/MEDIASTINUM OR DIAPHRAGM	Low Risk	100	0	80/20
TARGET-30-PAIDSV	Male	Not Reported	Unknown	1255	Censored	4112	Alive	4112	1995	2006	9047, 9341	Stage 4	Not Amplified	Hyperdiploid (DI>1)	1.09	Unfavorable	Unknown	Unknown	Unknown	Unknown	THORAX/MEDIASTINUM OR DIAPHRAGM	High Risk	100	0	90/10
TARGET-30-PAIEFC	Female	White	Unknown	605	Death	34	Dead	34	1995	1995	9047	Stage 4	Amplified	Diploid (DI=1)	0.96	Unfavorable	Undifferentiated or Poorly Differentiated	High	Neuroblastoma	Unknown	LIVER	High Risk			0/100
TARGET-30-PAIEIF	Male	Black or African American	Unknown	1710	Death	440	Dead	440	1995	1996	9047	Stage 4	Not Amplified	Diploid (DI=1)	1	Unknown	Unknown	Unknown	Unknown	Unknown	ABDOMEN/PERITONEUM OR RETROPERITONEUM	High Risk	40	60	90/10
TARGET-30-PAIFCS	Male	White	Unknown	1540	Event	200	Dead	919	1995	1998	9047, 9340, 9341	Stage 4	Not Amplified	Diploid (DI=1)	1	Unfavorable	Unknown	Unknown	Unknown	Unknown	ADRENAL GLAND	High Risk	95	5	75/25
TARGET-30-PAIFXV	Female	White	Unknown	2004	Event	630	Dead	1114	1995	1998	9047, 9340, 9341, 9342, P9462	Stage 4	Not Amplified	Hyperdiploid (DI>1)	1.06	Unfavorable	Unknown	Unknown	Unknown	Unknown	ABDOMEN/PERITONEUM OR RETROPERITONEUM	High Risk
TARGET-30-PAIGRH	Female	White	Unknown	744	Death	569	Dead	569	1995	1997	9047	Stage 4	Not Amplified	Hyperdiploid (DI>1)	1.17	Unknown	Unknown	Unknown	Unknown	Unknown	ADRENAL GLAND	High Risk	100	0	1/99
TARGET-30-PAIHAW	Male	Black or African American	Unknown	772	Censored	2842	Alive	2842	1996	2003	9047	Stage 4	Not Amplified	Hyperdiploid (DI>1)	1.04	Unknown	Unknown	Unknown	Unknown	Unknown	ADRENAL GLAND	High Risk	95	5	90/10
TARGET-30-PAIJGC	Male	White	Unknown	1410	Censored	3240	Alive	3240	1996	2005	9047	Stage 4	Not Amplified	Hyperdiploid (DI>1)	1.16	Unknown	Differentiating	Low	Neuroblastoma	Unknown	ADRENAL GLAND	High Risk	30	70	90/10
TARGET-30-PAILNI	Female	White	Unknown	1142	Censored	2874	Alive	2874	1997	2005	9047	Stage 4	Not Amplified	Hyperdiploid (DI>1)	1.12	Unknown	Unknown	Unknown	Unknown	Unknown	ADRENAL GLAND	High Risk	80	20	90/10
TARGET-30-PAILNU	Male	Unknown	Unknown	1683	Event	647	Dead	761	1997	1999	9047	Stage 4	Not Amplified	Hyperdiploid (DI>1)	1.08	Unknown	Unknown	Unknown	Unknown	Unknown	ABDOMEN/PERITONEUM OR RETROPERITONEUM	High Risk	100	0	80/20
TARGET-30-PAILZJ	Male	White	Unknown	1261	Event	242	Dead	765	1997	1999	9047, 9464	Stage 4	Not Amplified	Hyperdiploid (DI>1)	1.07	Unknown	Unknown	Unknown	Unknown	Unknown	ABDOMEN/PERITONEUM OR RETROPERITONEUM	High Risk	95	5	30/70
TARGET-30-PAIMAN	Male	White	Unknown	1079	Event	889	Dead	1338	1997	2001	9047	Stage 4	Not Amplified	Diploid (DI=1)	1	Unknown	Unknown	Unknown	Unknown	Unknown	ADRENAL GLAND	High Risk	30	70	40/60
TARGET-30-PAIMDS	Female	White	Unknown	1332	Event	454	Dead	1013	1997	2000	9047, P9462	Stage 4	Not Amplified	Diploid (DI=1)	1	Unknown	Unknown	Unknown	Unknown	Unknown	ADRENAL GLAND	High Risk	95	5	85/15
TARGET-30-PAIMDT	Female	White	Unknown	1408	Death	878	Dead	878	1997	1999	9047	Stage 4	Not Amplified	Hyperdiploid (DI>1)	1.91	Unknown	Unknown	Unknown	Unknown	Unknown	KIDNEY	High Risk	60	40	90/10
TARGET-30-PAINLN	Male	White	Unknown	1404	Death	599	Dead	599	1997	1999	9047	Stage 4	Not Amplified	Hyperdiploid (DI>1)	2.41	Unknown	Unknown	Unknown	Unknown	Unknown	THORAX/MEDIASTINUM OR DIAPHRAGM	High Risk	95	5	65/35
TARGET-30-PAINRC	Female	White	Unknown	1605	Event	454	Dead	456	1997	1999	9047	Stage 4	Amplified	Hyperdiploid (DI>1)	1.18	Unknown	Unknown	Unknown	Unknown	Unknown	ADRENAL GLAND	High Risk		100
TARGET-30-PAIPGU	Female	White	Unknown	898	Death	436	Dead	436	1998	1999	9047	Stage 4	Not Amplified	Hyperdiploid (DI>1)	1.04	Unknown	Unknown	Unknown	Unknown	Unknown	ADRENAL GLAND	High Risk	90	10	95/5
TARGET-30-PAIPUD	Male	Black or African American	Unknown	659	Censored	1843	Alive	1843	1998	2003	9047	Stage 4	Not Amplified	Diploid (DI=1)	1	Favorable	Differentiating	Low	Neuroblastoma	Unknown	ABDOMEN/PERITONEUM OR RETROPERITONEUM	High Risk	85	15	80/20
TARGET-30-PAIPVH	Male	White	Unknown	1740	Event	358	Alive	2936	1998	2006	9047, P9462	Stage 4	Not Amplified	Hyperdiploid (DI>1)	1.06	Unfavorable	Undifferentiated or Poorly Differentiated	Intermediate	Neuroblastoma	Unknown	ADRENAL GLAND	High Risk	80	20	50/50
TARGET-30-PAIRCP	Female	Unknown	Unknown	987	Censored	852	Alive	852	1998	2000	9047	Stage 4	Not Amplified	Hyperdiploid (DI>1)	1.09	Unfavorable	Differentiating	Low	Ganglioneuroblastoma, nodular	Unknown	ABDOMEN/PERITONEUM OR RETROPERITONEUM	High Risk
TARGET-30-PAIRDI	Female	White	Unknown	927	Event	323	Dead	383	1998	1999	9047, 9640, P9462	Stage 4	Not Amplified	Diploid (DI=1)	1	Favorable	Differentiating	Low	Ganglioneuroblastoma, intermixed	Unknown	THORAX/MEDIASTINUM OR DIAPHRAGM	High Risk	30	70	90/10
TARGET-30-PAIRDP	Female	White	Unknown	895	Event	135	Dead	410	1998	1999	9047, P9462	Stage 4	Amplified	Hyperdiploid (DI>1)	1.09	Unfavorable	Undifferentiated or Poorly Differentiated	High	Neuroblastoma	Unknown	ABDOMEN/PERITONEUM OR RETROPERITONEUM	High Risk	95	5	90/10
TARGET-30-PAIRIK	Male	White	Unknown	594	Censored	2894	Alive	2894	1998	2006	9047, 9640	Stage 4	Not Amplified	Hyperdiploid (DI>1)	1.08	Unfavorable	Undifferentiated or Poorly Differentiated	Low	Neuroblastoma	Unknown	ADRENAL GLAND	High Risk	95	5	90/10
TARGET-30-PAIRLD	Male	White	Unknown	1715	Death	596	Dead	596	1998	1999	9047	Stage 4	Not Amplified	Hyperdiploid (DI>1)	1.06	Unfavorable	Undifferentiated or Poorly Differentiated	Intermediate	Neuroblastoma	Unknown	THORAX/MEDIASTINUM OR DIAPHRAGM	High Risk	95	5	60/40
TARGET-30-PAIRLN	Male	White	Unknown	854	Censored	2828	Alive	2828	1998	2006	9047	Stage 4	Amplified	Hyperdiploid (DI>1)	1.1	Unfavorable	Undifferentiated or Poorly Differentiated	Intermediate	Neuroblastoma	Unknown	ADRENAL GLAND	High Risk	80	20	90/10
TARGET-30-PAISNS	Male	White	Unknown	1070	Event	410	Dead	421	1998	1999	9047, P9462	Stage 4	Not Amplified	Diploid (DI=1)	1	Unknown	Unknown	Unknown	Unknown	Unknown	ADRENAL GLAND	High Risk	80-90	5
TARGET-30-PAISSH	Female	Unknown	Unknown	656	Death	878	Dead	878	1998	2001	9047	Stage 4	Amplified	Hyperdiploid (DI>1)	1.45	Unknown	Unknown	Unknown	Unknown	Unknown	ABDOMEN/PERITONEUM OR RETROPERITONEUM	High Risk	5	95	90/10
TARGET-30-PAITCI	Male	White	Unknown	728	Event	232	Dead	324	1998	1999	9047, 9082	Stage 4	Not Amplified	Hyperdiploid (DI>1)	1.92	Favorable	Differentiating	Low	Neuroblastoma	Unknown	ADRENAL GLAND	High Risk	90	10	90/10
TARGET-30-PAITDU	Female	White	Unknown	1395	Censored	2626	Alive	2626	1998	2005	9047	Stage 4	Not Amplified	Unknown		Unfavorable	Unknown	Unknown	Ganglioneuroblastoma, nodular	Unknown	ADRENAL GLAND	High Risk	15	85	90/10
TARGET-30-PAITEG	Male	White	Unknown	1034	Event	692	Dead	812	1998	2001	9047	Stage 4	Not Amplified	Diploid (DI=1)	1	Unknown	Unknown	Unknown	Neuroblastoma	Unknown	ADRENAL GLAND	High Risk	95	5	70/30
TARGET-30-PAITRM	Female	Not Reported	Unknown	1499	Death	1836	Dead	1836	1998	2003	9047	Stage 4	Not Amplified	Diploid (DI=1)	1	Unfavorable	Undifferentiated or Poorly Differentiated	Intermediate	Neuroblastoma	Unknown	ABDOMEN/PERITONEUM OR RETROPERITONEUM	High Risk	80	20	80/20
TARGET-30-PAITZV	Male	White	Unknown	1689	Censored	2147	Alive	2147	1999	2004	9047	Stage 4	Not Amplified	Hyperdiploid (DI>1)	1.77	Unfavorable	Undifferentiated or Poorly Differentiated	High	Neuroblastoma	Unknown	ABDOMEN/PERITONEUM OR RETROPERITONEUM	High Risk	95	5	85/15
TARGET-30-PAIUBC	Female	Not Reported	Unknown	1239	Death	401	Dead	401	1999	2000	9047	Stage 4	Not Amplified	Diploid (DI=1)	0.96	Unknown	Unknown	Unknown	Neuroblastoma	Unknown	ADRENAL GLAND	High Risk	10	90	80/20
TARGET-30-PAIUJB	Female	Unknown	Unknown	549	Death	703	Dead	703	1999	2001	9047	Stage 4	Amplified	Diploid (DI=1)	1	Unfavorable	Undifferentiated or Poorly Differentiated	High	Neuroblastoma	Unknown	ADRENAL GLAND	High Risk	95	5	80/20
TARGET-30-PAIVHE	Male	White	Not Hispanic or Latino	1123	Event	672	Dead	1605	1999	2003	9047, P9462, ANBL0321	Stage 4	Not Amplified	Hyperdiploid (DI>1)	1.06	Unfavorable	Undifferentiated or Poorly Differentiated	Low	Neuroblastoma	C74.9	Adrenal gland, NOS Suprarenal gland Adrenal, NOS	High Risk	90	10	70/30
TARGET-30-PAIVMJ	Male	White	Unknown	202	Censored	2359	Alive	2359	1999	2005	9047	Stage 1	Not Amplified	Hyperdiploid (DI>1)	1.7	Favorable	Undifferentiated or Poorly Differentiated	Intermediate	Neuroblastoma	Unknown	ADRENAL GLAND	Low Risk	100	0	90/10
TARGET-30-PAIVZR	Female	Unknown	Unknown	1227	Death	787	Dead	787	1999	2001	9047	Stage 4	Amplified	Diploid (DI=1)	1	Unfavorable	Undifferentiated or Poorly Differentiated	High	Neuroblastoma	Unknown	KIDNEY	High Risk	65	35	95/5
TARGET-30-PAIWEH	Male	White	Unknown	1078	Censored	2213	Alive	2213	1999	2005	9047	Stage 4	Not Amplified	Hyperdiploid (DI>1)	1.5	Unfavorable	Undifferentiated or Poorly Differentiated	High	Neuroblastoma	Unknown	ADRENAL GLAND	High Risk
TARGET-30-PAIWHU	Male	White	Unknown	242	Censored	3678	Alive	3678	1999	2009	9047, P9641	Stage 1	Not Amplified	Hyperdiploid (DI>1)	1.48	Favorable	Differentiating	Intermediate	Neuroblastoma	Unknown	ABDOMEN/PERITONEUM OR RETROPERITONEUM	Low Risk	95	5	80/20
TARGET-30-PAIWRB	Female	White	Unknown	1065	Death	637	Dead	637	2000	2001	9047	Stage 4	Amplified	Diploid (DI=1)	1	Unfavorable	Undifferentiated or Poorly Differentiated	Unknown	Neuroblastoma	Unknown	ADRENAL GLAND	High Risk	98	2	80/20
TARGET-30-PAIWVG	Female	White	Unknown	645	Event	775	Dead	1624	2000	2004	9047, ADVL0212	Stage 4	Not Amplified	Diploid (DI=1)	1	Unfavorable	Unknown	Unknown	Neuroblastoma	C48.0	Retroperitoneum Periadrenal tissue Perinephric tissue Peripancreatic tissue Perirenal tissue Retrocecal tissue Retroperitoneal tissue	High Risk	100	0	15/85
TARGET-30-PAIWZA	Male	White	Unknown	292	Censored	5216	Alive	5216	2000	2014	9047, P9641	Stage 1	Not Amplified	Hyperdiploid (DI>1)	1.75	Favorable	Undifferentiated or Poorly Differentiated	Intermediate	Neuroblastoma	Unknown	THORAX/MEDIASTINUM OR DIAPHRAGM	Low Risk
TARGET-30-PAIXBP	Male	Unknown	Unknown	832	Censored	1073	Alive	1073	2000	2003	9047	Stage 4	Not Amplified	Diploid (DI=1)	1	Unfavorable	Undifferentiated or Poorly Differentiated	Low	Neuroblastoma	Unknown	ABDOMEN/PERITONEUM OR RETROPERITONEUM	High Risk
TARGET-30-PAIXFZ	Female	White	Unknown	60	Censored	1955	Alive	1955	2000	2005	9047	Stage 4s	Not Amplified	Diploid (DI=1)	1	Favorable	Undifferentiated or Poorly Differentiated	Low	Neuroblastoma	Unknown	Seminal vesicles	Intermediate Risk
TARGET-30-PAIXHH	Male	White	Unknown	38	Censored	4011	Alive	4011	2000	2011	9047, P9641	Stage 1	Not Amplified	Hyperdiploid (DI>1)	1.52	Favorable	Undifferentiated or Poorly Differentiated	Intermediate	Neuroblastoma	Unknown	ADRENAL GLAND	Low Risk
TARGET-30-PAIXIF	Male	Unknown	Unknown	1315	Censored	2228	Alive	2228	2000	2006	9047	Stage 4	Not Amplified	Diploid (DI=1)	1	Unfavorable	Unknown	Intermediate	Ganglioneuroblastoma, nodular	Unknown	ADRENAL GLAND	High Risk
TARGET-30-PAIXLC	Male	White	Not Hispanic or Latino	270	Censored	5048	Alive	5048	2000	2014	9047, P9641	Stage 1	Not Amplified	Hyperdiploid (DI>1)	1.94	Favorable	Undifferentiated or Poorly Differentiated	Intermediate	Neuroblastoma	C38.3	Mediastinum, NOS	Low Risk	100	0	60/40
TARGET-30-PAIXLY	Male	White	Unknown	1241	Death	150	Dead	150	2000	2000	9047	Stage 4	Amplified	Hyperdiploid (DI>1)	2.2	Unknown	Unknown	Unknown	Unknown	Unknown	ABDOMEN/PERITONEUM OR RETROPERITONEUM	High Risk
TARGET-30-PAIXNC	Male	White	Unknown	723	Death	607	Dead	607	2000	2002	9047	Stage 4	Not Amplified	Hyperdiploid (DI>1)	1.13	Unfavorable	Undifferentiated or Poorly Differentiated	Intermediate	Neuroblastoma	Unknown	ABDOMEN/PERITONEUM OR RETROPERITONEUM	High Risk
TARGET-30-PAIXNG	Male	White	Not Hispanic or Latino	1221	Censored	629	Alive	629	2000	2002	9047, 4941	Stage 4	Not Amplified	Diploid (DI=1)	1	Unknown	Unknown	Unknown	Unknown	C64.9	Kidney, NOS Renal, NOS Kidney parenchyma	High Risk	100	0	90/10
TARGET-30-PAIXNV	Female	Black or African American	Unknown	644	Censored	2133	Alive	2133	2000	2006	9047	Stage 4	Not Amplified	Hyperdiploid (DI>1)	1.58	Unfavorable	Undifferentiated or Poorly Differentiated	Intermediate	Neuroblastoma	Unknown	ADRENAL GLAND	High Risk
TARGET-30-PAIXRK	Male	White	Hispanic or Latino	564	Event	144	Dead	1368	2000	2004	9047, P9462, P9963	Stage 4	Amplified	Diploid (DI=1)	1	Unfavorable	Undifferentiated or Poorly Differentiated	High	Neuroblastoma	C64.9	Kidney, NOS Renal, NOS Kidney parenchyma	High Risk
TARGET-30-PAJXLE	Male	Unknown	Unknown	720	Unknown		Unknown		1986		I03, 323P, 8605, B954	Unknown	Unknown	Unknown		Unknown	Unknown	Unknown	Unknown	Unknown	Unknown	Unknown
TARGET-30-PAJYHP	Female	Unknown	Unknown	1409	Death	190	Dead	190	1989	1989	321P2, B003	Stage 4	Not Amplified	Unknown		Unknown	Unknown	Unknown	Unknown	Unknown	Unknown	High Risk
TARGET-30-PAJYLA	Male	Unknown	Unknown	562	Event	266	Dead	368	1989	1990	321P2, B003	Stage 4	Not Amplified	Unknown		Unfavorable	Unknown	Unknown	Unknown	Unknown	Unknown	High Risk
TARGET-30-PAJYVA	Female	Unknown	Unknown	708	Event	238	Dead	306	1990	1991	321P2, B003	Stage 4	Not Amplified	Unknown		Unfavorable	Unknown	Unknown	Unknown	Unknown	Unknown	High Risk
TARGET-30-PAJZUU	Male	Unknown	Unknown	3231	Event	476	Dead	790	1992	1994	3891, B003, E18	Stage 4	Not Amplified	Unknown		Unfavorable	Undifferentiated or Poorly Differentiated	Low	Neuroblastoma	Unknown	Unknown	High Risk
TARGET-30-PAJZWL	Female	Unknown	Unknown	547	Event	377	Dead	415	1992	1993	3891, B003, N891, E18	Stage 4	Amplified	Unknown		Unknown	Unknown	Unknown	Unknown	Unknown	Unknown	High Risk
TARGET-30-PAKACY	Male	Unknown	Unknown	1114	Event	680	Dead	1366	1994	1997	3891, B003, B903, E18	Stage 4	Amplified	Unknown		Unfavorable	Undifferentiated or Poorly Differentiated	High	Neuroblastoma	Unknown	Unknown	High Risk
TARGET-30-PAKADI	Male	Unknown	Unknown	1456	Event	1456	Dead	2325	1994	2000	3891, B003, E18	Stage 4	Not Amplified	Unknown		Unfavorable	Undifferentiated or Poorly Differentiated	Low	Ganglioneuroblastoma, nodular	Unknown	Unknown	High Risk
TARGET-30-PAKAFK	Male	Unknown	Unknown	1509	Censored	2025	Alive	2025	1994	2000	3891, B003	Stage 4	Not Amplified	Unknown		Unfavorable	Undifferentiated or Poorly Differentiated	Low	Neuroblastoma	Unknown	Unknown	High Risk
TARGET-30-PAKANZ	Male	White	Unknown	1975	Event	795	Dead	1235	1996	1999	3891, B003, B947, P9462, S921	Stage 4	Not Amplified	Unknown		Unfavorable	Unknown	Unknown	Unknown	Unknown	Unknown, to be determined later	High Risk
TARGET-30-PAKDHL	Male	White	Not Hispanic or Latino	1031	Censored	1626	Alive	1626	2000	2004	B973, ADVL0018	Stage 4	Not Amplified	Hyperdiploid (DI>1)	5	Unfavorable	Unknown	Unknown	Neuroblastoma	C74.1	Medulla of adrenal gland	High Risk	95	5	85/15
TARGET-30-PAKFUY	Male	White	Not Hispanic or Latino	1194	Death	864	Dead	864	2000	2002	9047	Stage 4	Not Amplified	Hyperdiploid (DI>1)	1.73	Unfavorable	Unknown	Unknown	Neuroblastoma	C74.9	Adrenal gland, NOS Suprarenal gland Adrenal, NOS	High Risk
TARGET-30-PAKFVB	Male	White	Not Hispanic or Latino	1098	Event	536	Dead	1049	2000	2003	9047	Stage 4	Not Amplified	Hyperdiploid (DI>1)	1.07	Unfavorable	Unknown	Unknown	Neuroblastoma	C44.5	Skin of trunk Skin of: . Abdomen . abdominal wall . Anus . Axilla . Back . Breast . Buttock . Chest . chest wall . Flank . Groin . Perineum . thoracic wall . Thorax . Trunk . Umbilicus . gluteal region . infraclavicular region . inguin	High Risk
TARGET-30-PAKGAB	Female	White	Not Hispanic or Latino	1108	Censored	1821	Alive	1821	2000	2005	9047	Stage 4	Not Amplified	Diploid (DI=1)	1	Unfavorable	Unknown	Unknown	Neuroblastoma	C64.9	Kidney, NOS Renal, NOS Kidney parenchyma	High Risk
TARGET-30-PAKGCI	Female	White	Not Hispanic or Latino	300	Censored	3723	Alive	3723	2000	2010	9047, P9641	Stage 1	Not Amplified	Hyperdiploid (DI>1)	1.5	Favorable	Unknown	Unknown	Neuroblastoma	C74.9	Adrenal gland, NOS Suprarenal gland Adrenal, NOS	Low Risk
TARGET-30-PAKGGW	Female	Black or African American	Not Hispanic or Latino	30	Censored	1227	Alive	1227	2000	2003	B947, B973, P9641	Stage 1	Not Amplified	Hyperdiploid (DI>1)	1.5	Favorable	Unknown	Unknown	Neuroblastoma	C74.9	Adrenal gland, NOS Suprarenal gland Adrenal, NOS	Low Risk
TARGET-30-PAKGKH	Male	Black or African American	Not Hispanic or Latino	882	Death	1795	Dead	1795	2000	2005	9047	Stage 4	Not Amplified	Diploid (DI=1)	1	Unfavorable	Unknown	Unknown	Neuroblastoma	C74.9	Adrenal gland, NOS Suprarenal gland Adrenal, NOS	High Risk	10	90	90/10
TARGET-30-PAKGMY	Male	Black or African American	Not Hispanic or Latino	673	Censored	2	Alive	2	2000	2000	B947, B973	Stage 4	Amplified	Diploid (DI=1)	1	Unknown	Unknown	Unknown	Neuroblastoma	C49.4	Connective, Subcutaneous and other Soft tissues of abdomen Connective, Subcutaneous and other Soft tissues of (see list under C49): . Abdomen . abdominal wall . Umbilicus Abdominal aorta Abdominal vena cava Abdominal wall muscle Celiac artery Ilio	High Risk	60	40	85/15
TARGET-30-PAKGRH	Male	White	Not Hispanic or Latino	711	Censored	1866	Alive	1866	2000	2005	9047	Stage 4	Not Amplified	Diploid (DI=1)	1	Unfavorable	Unknown	Unknown	Neuroblastoma	C76.1	Thorax, NOS Axilla, NOS Chest, NOS Chest wall, NOS Intrathoracic site, NOS Thoracic wall, NOS Infraclavicular region, NOS Scapular region, NOS	High Risk
TARGET-30-PAKHAE	Male	White	Not Hispanic or Latino	359	Censored	4907	Alive	4907	2000	2014	9047, P9641	Stage 1	Not Amplified	Hyperdiploid (DI>1)	1.42	Favorable	Unknown	Unknown	Neuroblastoma	C76.2	Abdomen, NOS Abdominal wall, NOS Intra-abdominal site, NOS	Low Risk
TARGET-30-PAKHAV	Male	Not Reported	Hispanic or Latino	150	Censored	1659	Alive	1659	2000	2005	B973, P9641	Stage 1	Not Amplified	Hyperdiploid (DI>1)	1.5	Favorable	Unknown	Unknown	Neuroblastoma	C74.9	Adrenal gland, NOS Suprarenal gland Adrenal, NOS	Low Risk
TARGET-30-PAKHCF	Female	White	Not Hispanic or Latino	839	Death	915	Dead	915	2000	2003	9047	Stage 4	Not Amplified	Hyperdiploid (DI>1)	1.19	Favorable	Unknown	Unknown	Neuroblastoma	C76.2	Abdomen, NOS Abdominal wall, NOS Intra-abdominal site, NOS	High Risk
TARGET-30-PAKHHB	Male	White	Not Hispanic or Latino	687	Death	462	Dead	462	2000	2001	9047	Stage 4	Amplified	Diploid (DI=1)	1	Unfavorable	Unknown	Unknown	Neuroblastoma	C49.4	Connective, Subcutaneous and other Soft tissues of abdomen Connective, Subcutaneous and other Soft tissues of (see list under C49): . Abdomen . abdominal wall . Umbilicus Abdominal aorta Abdominal vena cava Abdominal wall muscle Celiac artery Ilio	High Risk
TARGET-30-PAKHPN	Female	Black or African American	Not Hispanic or Latino	1488	Event	660	Dead	1569	2000	2004	9047	Stage 4	Not Amplified	Diploid (DI=1)	1	Unfavorable	Unknown	Unknown	Ganglioneuroblastoma, intermixed	C74.9	Adrenal gland, NOS Suprarenal gland Adrenal, NOS	High Risk
TARGET-30-PAKIAP	Female	White	Not Hispanic or Latino	1742	Death	826	Dead	826	2000	2002	9047	Stage 4	Not Amplified	Hyperdiploid (DI>1)	1.07	Unfavorable	Unknown	Unknown	Neuroblastoma	C47.9	Autonomic nervous system, NOS Ganglia, NOS Nerve, NOS Parasympathetic nervous system, NOS Peripheral nerve, NOS Spinal nerve, NOS Sympathetic nervous system, NOS	High Risk
TARGET-30-PAKINP	Female	White	Not Hispanic or Latino	813	Censored	3672	Alive	3672	2000	2010	9047, P9641	Stage 1	Not Amplified	Hyperdiploid (DI>1)	1.44	Favorable	Unknown	Unknown	Neuroblastoma	C74.9	Adrenal gland, NOS Suprarenal gland Adrenal, NOS	Low Risk	90	10	90/10
TARGET-30-PAKIPY	Male	White	Not Hispanic or Latino	1116	Event	505	Dead	830	2000	2003	9047	Stage 4	Not Amplified	Hyperdiploid (DI>1)	1.09	Unfavorable	Unknown	Unknown	Neuroblastoma	C74.9	Adrenal gland, NOS Suprarenal gland Adrenal, NOS	High Risk	95	5	90/10
TARGET-30-PAKJBA	Male	White	Not Hispanic or Latino	802	Censored	1964	Alive	1964	2000	2006	B947, 9047	Stage 4	Amplified	Hyperdiploid (DI>1)	1.52	Unfavorable	Unknown	Unknown	Neuroblastoma	C48.0	Retroperitoneum Periadrenal tissue Perinephric tissue Peripancreatic tissue Perirenal tissue Retrocecal tissue Retroperitoneal tissue	High Risk
TARGET-30-PAKJRE	Male	White	Hispanic or Latino	1100	Death	1485	Dead	1485	2000	2004	9047	Stage 4	Not Amplified	Hyperdiploid (DI>1)	1.84	Unfavorable	Unknown	Unknown	Neuroblastoma	C48.0	Retroperitoneum Periadrenal tissue Perinephric tissue Peripancreatic tissue Perirenal tissue Retrocecal tissue Retroperitoneal tissue	High Risk
TARGET-30-PAKMVJ	Female	Not Reported	Hispanic or Latino	1490	Censored	6	Alive	6	2000	2000	B973	Stage 4	Not Amplified	Diploid (DI=1)	1	Unfavorable	Unknown	Unknown	Neuroblastoma	C74.9	Adrenal gland, NOS Suprarenal gland Adrenal, NOS	High Risk
TARGET-30-PAKPAL	Male	White	Not Hispanic or Latino	1807	Relapse	2811	Alive	4947	2001	2014	ANBL00B1	Stage 4	Not Amplified	Hyperdiploid (DI>1)	1.09	Unfavorable	Undifferentiated or Poorly Differentiated	Unknown	Neuroblastoma	C48.0	Retroperitoneum Periadrenal tissue Perinephric tissue Peripancreatic tissue Perirenal tissue Retrocecal tissue Retroperitoneal tissue	High Risk					Primary Site; Other Metastatic Sites
TARGET-30-PAKPJE	Male	White	Not Hispanic or Latino	999	Censored	1640	Alive	1640	2001	2005	9047	Stage 4	Not Amplified	Hyperdiploid (DI>1)	2.14	Unfavorable	Unknown	Unknown	Neuroblastoma	C74.9	Adrenal gland, NOS Suprarenal gland Adrenal, NOS	High Risk
TARGET-30-PAKPLH	Female	White	Not Hispanic or Latino	1417	Event	507	Dead	974	2001	2003	9047	Stage 4	Not Amplified	Hyperdiploid (DI>1)	1.07	Unfavorable	Unknown	Unknown	Neuroblastoma	C48.0	Retroperitoneum Periadrenal tissue Perinephric tissue Peripancreatic tissue Perirenal tissue Retrocecal tissue Retroperitoneal tissue	High Risk
TARGET-30-PAKPNF	Male	Not Reported	Hispanic or Latino	79	Censored	4454	Alive	4454	2001	2013	ANBL00B1, P9641, B947	Stage 1	Not Amplified	Hyperdiploid (DI>1)	1.25	Favorable	Undifferentiated or Poorly Differentiated	Low	Neuroblastoma	C74.9	Adrenal gland, NOS Suprarenal gland Adrenal, NOS	Low Risk
TARGET-30-PAKRGC	Female	White	Not Hispanic or Latino	78	Censored	4835	Alive	4835	2001	2014	ANBL00B1, P9641	Stage 1	Not Amplified	Hyperdiploid (DI>1)	1.3	Favorable	Unknown	Unknown	Unknown	C74.9	Adrenal gland, NOS Suprarenal gland Adrenal, NOS	Low Risk
TARGET-30-PAKRKL	Female	White	Not Hispanic or Latino	515	Censored	3143	Alive	3143	2001	2009	ANBL00B1	Stage 1	Not Amplified	Hyperdiploid (DI>1)	1.12	Favorable	Undifferentiated or Poorly Differentiated	Low	Neuroblastoma	C76.1	Thorax, NOS Axilla, NOS Chest, NOS Chest wall, NOS Intrathoracic site, NOS Thoracic wall, NOS Infraclavicular region, NOS Scapular region, NOS	Low Risk
TARGET-30-PAKSFV	Male	White	Not Hispanic or Latino	796	Censored	5055	Alive	5055	2001	2015	ANBL00B1, A3973, ANBL0032, ALTE05N1	Stage 4	Not Amplified	Hyperdiploid (DI>1)	2.07	Unfavorable	Undifferentiated or Poorly Differentiated	High	Neuroblastoma	C80.9	Unknown primary site	High Risk	50	50	50/50
TARGET-30-PAKSWB	Male	White	Not Hispanic or Latino	156	Censored	4998	Alive	4998	2001	2014	ANBL00B1, P9641, ALTE03N1	Stage 1	Not Amplified	Hyperdiploid (DI>1)	1.28	Favorable	Undifferentiated or Poorly Differentiated	Low	Neuroblastoma	C38.2	Posterior mediastinum	Low Risk	100	0	85/15
TARGET-30-PAKUAW	Male	White	Not Hispanic or Latino	416	Censored	61	Alive	61	2001	2001	ANBL00B1, P9641	Stage 1	Not Amplified	Hyperdiploid (DI>1)	1.21	Favorable	Unknown	Unknown	Ganglioneuroblastoma, intermixed	C76.7	Other ill-defined sites Back, NOS Flank, NOS Trunk, NOS	Low Risk
TARGET-30-PAKUXT	Male	White	Not Hispanic or Latino	971	Relapse	491	Dead	731	2001	2003	ANBL00B1	Stage 4	Not Amplified	Diploid (DI=1)	1	Favorable	Differentiating	Low	Neuroblastoma	C74.9	Adrenal gland, NOS Suprarenal gland Adrenal, NOS	High Risk	75	25	50/50		Bone; Bone Marrow
TARGET-30-PAKVTK	Male	White	Not Hispanic or Latino	1011	Censored	4460	Alive	4460	2001	2013	ANBL00B1	Stage 4	Not Amplified	Hyperdiploid (DI>1)	1.08	Unknown	Unknown	Unknown	Unknown	C76.2	Abdomen, NOS Abdominal wall, NOS Intra-abdominal site, NOS	High Risk
TARGET-30-PAKVUY	Male	Asian	Not Hispanic or Latino	1482	Censored	4855	Alive	4855	2001	2014	ANBL00B1, A3973	Stage 4	Amplified	Diploid (DI=1)	1	Unfavorable	Undifferentiated or Poorly Differentiated	High	Neuroblastoma	C74.9	Adrenal gland, NOS Suprarenal gland Adrenal, NOS	High Risk
TARGET-30-PAKWCJ	Female	White	Not Hispanic or Latino	392	Censored	4773	Alive	4773	2001	2014	ANBL00B1, P9641	Stage 1	Not Amplified	Hyperdiploid (DI>1)	1.47	Favorable	Differentiating	Low	Neuroblastoma	C48.0	Retroperitoneum Periadrenal tissue Perinephric tissue Peripancreatic tissue Perirenal tissue Retrocecal tissue Retroperitoneal tissue	Low Risk	100	0	85/15
TARGET-30-PAKWMT	Female	White	Hispanic or Latino	1359	Relapse	922	Dead	1548	2001	2005	ANBL00B1	Stage 4	Not Amplified	Hyperdiploid (DI>1)	1.38	Unfavorable	Undifferentiated or Poorly Differentiated	Intermediate	Neuroblastoma	C74.9	Adrenal gland, NOS Suprarenal gland Adrenal, NOS	High Risk					Bone Marrow
TARGET-30-PAKWWF	Male	Asian	Not Hispanic or Latino	1312	Censored	3920	Alive	3920	2001	2012	ANBL00B1	Stage 4	Not Amplified	Diploid (DI=1)	1	Unfavorable	Undifferentiated or Poorly Differentiated	Intermediate	Ganglioneuroblastoma, nodular	C74.9	Adrenal gland, NOS Suprarenal gland Adrenal, NOS	High Risk
TARGET-30-PAKXDZ	Female	White	Not Hispanic or Latino	828	Relapse	614	Dead	1115	2001	2004	ANBL00B1	Stage 4	Amplified	Diploid (DI=1)	1	Unfavorable	Undifferentiated or Poorly Differentiated	High	Neuroblastoma	C74.9	Adrenal gland, NOS Suprarenal gland Adrenal, NOS	High Risk					Bone
TARGET-30-PAKYMV	Female	White	Not Hispanic or Latino	652	Censored	3957	Alive	3957	2001	2012	ANBL00B1	Stage 4	Not Amplified	Diploid (DI=1)	1	Unfavorable	Undifferentiated or Poorly Differentiated	Intermediate	Neuroblastoma	C74.1	Medulla of adrenal gland	High Risk
TARGET-30-PAKYRJ	Male	White	Not Hispanic or Latino	102	Censored	4614	Alive	4614	2001	2014	ANBL00B1, P9641	Stage 1	Not Amplified	Hyperdiploid (DI>1)	1.47	Favorable	Undifferentiated or Poorly Differentiated	Intermediate	Neuroblastoma	C38.3	Mediastinum, NOS	Low Risk
TARGET-30-PAKYZS	Male	White	Not Hispanic or Latino	659	Progression	238	Alive	3587	2001	2011	ANBL00B1	Stage 4	Not Amplified	Hyperdiploid (DI>1)	1.9	Unknown	Unknown	Unknown	Unknown	C74.1	Medulla of adrenal gland	High Risk					Bone Marrow
TARGET-30-PAKZMI	Female	White	Not Hispanic or Latino	770	Death	192	Dead	192	2001	2002	ANBL00B1	Stage 4	Amplified	Hyperdiploid (DI>1)	1.42	Unfavorable	Undifferentiated or Poorly Differentiated	High	Neuroblastoma	C48.0	Retroperitoneum Periadrenal tissue Perinephric tissue Peripancreatic tissue Perirenal tissue Retrocecal tissue Retroperitoneal tissue	High Risk
TARGET-30-PAKZRE	Female	White	Hispanic or Latino	1083	Progression	456	Dead	463	2001	2002	ANBL00B1	Stage 4	Amplified	Diploid (DI=1)	1	Unfavorable	Undifferentiated or Poorly Differentiated	Intermediate	Neuroblastoma	C74.1	Medulla of adrenal gland	High Risk					Other Metastatic Sites
TARGET-30-PAKZRF	Male	White	Not Hispanic or Latino	1285	Event	144	Dead	2653	2001	2008	ANBL00B1, A3973	Stage 4	Unknown	Diploid (DI=1)	1	Unfavorable	Undifferentiated or Poorly Differentiated	High	Neuroblastoma	C48.0	Retroperitoneum Periadrenal tissue Perinephric tissue Peripancreatic tissue Perirenal tissue Retrocecal tissue Retroperitoneal tissue	High Risk
TARGET-30-PAKZRH	Male	White	Hispanic or Latino	21	Censored	3341	Alive	3341	2001	2010	B947, ANBL00B1, A3961	Stage 4s	Not Amplified	Diploid (DI=1)	1	Favorable	Undifferentiated or Poorly Differentiated	Low	Unknown	C74.1	Bilateral adrenal	Intermediate Risk
TARGET-30-PALAKE	Male	Unknown	Not Hispanic or Latino	860	Relapse	246	Dead	406	2001	2002	ANBL00B1	Stage 4	Amplified	Diploid (DI=1)	1	Unfavorable	Undifferentiated or Poorly Differentiated	Unknown	Neuroblastoma	C74.1	Medulla of adrenal gland	High Risk					Primary Site; Other, specify: unknown, transfer care to SLOAN KETTERING HOSPITAL.
TARGET-30-PALAKM	Female	White	Not Hispanic or Latino	1758	Relapse	2820	Dead	2846	2001	2009	ANBL00B1	Stage 4	Not Amplified	Hyperdiploid (DI>1)	1.06	Unfavorable	Undifferentiated or Poorly Differentiated	Low	Neuroblastoma	C74.1	Medulla of adrenal gland	High Risk					In RT field; Other, specify: Right chest and mediastinum. Patient had TBI at initial treatment.	90	10	>90/<10
TARGET-30-PALAWZ	Male	Black or African American	Not Hispanic or Latino	1338	Death	956	Dead	956	2001	2004	ANBL00B1	Stage 4	Not Amplified	Diploid (DI=1)	1	Unfavorable	Undifferentiated or Poorly Differentiated	Low	Neuroblastoma	C74.1	Medulla of adrenal gland	High Risk	95	5	20/80
TARGET-30-PALAYH	Female	White	Not Hispanic or Latino	1171	Censored	5146	Alive	5146	2001	2015	ANBL00B1, A3973	Stage 4	Amplified	Diploid (DI=1)	1	Unfavorable	Undifferentiated or Poorly Differentiated	Intermediate	Neuroblastoma	C74.1	Medulla of adrenal gland	High Risk
TARGET-30-PALBFV	Female	White	Not Hispanic or Latino	1500	Progression	152	Dead	315	2001	2002	ANBL00B1	Stage 4	Amplified	Diploid (DI=1)	1	Unfavorable	Undifferentiated or Poorly Differentiated	High	Neuroblastoma	C76.2	Abdomen, NOS Abdominal wall, NOS Intra-abdominal site, NOS	High Risk	100	0	85/15		Bone Marrow
TARGET-30-PALBFW	Male	White	Not Hispanic or Latino	804	Relapse	611	Dead	1073	2001	2004	ANBL00B1, A3973, ANBL0032	Stage 4	Not Amplified	Diploid (DI=1)	1	Unfavorable	Undifferentiated or Poorly Differentiated	Low	Neuroblastoma	C74.1	Medulla of adrenal gland	High Risk	85	15	80/20		Bone Marrow; Other, specify: CT Scan May 2/03- Soft- tissue density mass in the anterior epidural space from L3 to L5 and the larger mass in the central canal at S3-S4 consistent with metastatic disease.
TARGET-30-PALBUY	Female	White	Not Hispanic or Latino	1053	Censored	5019	Alive	5019	2001	2015	ANBL00B1, A3973, ANBL0032	Stage 4	Amplified	Hyperdiploid (DI>1)	1.21	Unfavorable	Undifferentiated or Poorly Differentiated	High	Neuroblastoma	C74.9	Adrenal gland, NOS Suprarenal gland Adrenal, NOS	High Risk
TARGET-30-PALCBW	Female	White	Not Hispanic or Latino	679	Censored	4565	Alive	4565	2001	2014	ANBL00B1	Stage 4	Not Amplified	Diploid (DI=1)	1	Favorable	Differentiating	Low	Neuroblastoma	C74.1	Medulla of adrenal gland	High Risk	90	1
TARGET-30-PALCCY	Male	White	Not Hispanic or Latino	821	Relapse	592	Dead	684	2001	2003	ANBL00B1	Stage 4	Amplified	Hyperdiploid (DI>1)	1.99	Unfavorable	Undifferentiated or Poorly Differentiated	High	Neuroblastoma	C76.2	Abdomen, NOS Abdominal wall, NOS Intra-abdominal site, NOS	High Risk					Other Metastatic Sites
TARGET-30-PALDJW	Male	Not Reported	Hispanic or Latino	1772	Relapse	615	Dead	796	2001	2003	ANBL00B1, ANBL0321	Stage 4	Not Amplified	Diploid (DI=1)	1	Unfavorable	Undifferentiated or Poorly Differentiated	Intermediate	Neuroblastoma	C74.1	Medulla of adrenal gland	High Risk					Bone Marrow; Other Metastatic Sites
TARGET-30-PALEAC	Male	White	Not Hispanic or Latino	66	Censored	4263	Alive	4263	2001	2013	ANBL00B1, P9641	Stage 1	Not Amplified	Hyperdiploid (DI>1)	1.19	Favorable	Undifferentiated or Poorly Differentiated	Low	Neuroblastoma	C74.1	Medulla of adrenal gland	Low Risk	100	0	80/20
TARGET-30-PALEBK	Male	White	Not Hispanic or Latino	19	Censored	3792	Alive	3792	2001	2012	ANBL00B1	Stage 1	Not Amplified	Hyperdiploid (DI>1)	1.5	Favorable	Undifferentiated or Poorly Differentiated	Low	Neuroblastoma	C47.6	Peripheral nerves and Autonomic nervous system of trunk, NOS Peripheral nerves and Autonomic nervous system of (see list under C47): . Back . Flank . Trunk Lumbar nerve	Low Risk	100	0	80/20
TARGET-30-PALEEK	Male	White	Not Hispanic or Latino	848	Relapse	981	Dead	1131	2001	2004	ANBL00B1, A3973, ANBL0032, AADM01P1	Stage 4	Amplified	Diploid (DI=1)	1	Unfavorable	Undifferentiated or Poorly Differentiated	High	Neuroblastoma	C76.2	Abdomen, NOS Abdominal wall, NOS Intra-abdominal site, NOS	High Risk					Other, specify: A CT scan of sinuses showed a 2 cm destructive lesion in the area of the sphenoid and posterior ethmoid region with a soft tissue mass in the right orbit, as well as extensive sinusitis._x000D_ On 07/07/2004, subject underwent a definitive biopsy of this lesion which showed recurrent disease. Please refer to OPTF entered on 08/20/2004 for details.
TARGET-30-PALEND	Male	Asian	Hispanic or Latino	737	Progression	345	Dead	353	2001	2002	ANBL00B1, A3973	Stage 4	Amplified	Diploid (DI=1)	1	Unfavorable	Undifferentiated or Poorly Differentiated	Intermediate	Neuroblastoma	C74.1	Medulla of adrenal gland	High Risk	65	35	90/10		Other, specify: Brain
TARGET-30-PALETP	Female	White	Not Hispanic or Latino	1466	Death	251	Dead	251	2001	2002	ANBL00B1, A3973	Stage 4	Not Amplified	Diploid (DI=1)	1	Unfavorable	Undifferentiated or Poorly Differentiated	Intermediate	Neuroblastoma	C38.2	Posterior mediastinum	High Risk
TARGET-30-PALEVG	Male	White	Not Hispanic or Latino	666	Censored	4948	Alive	4948	2001	2015	ANBL00B1, A3973, ANBL0032, ALTE05N1, ALTE03N1	Stage 4	Amplified	Hyperdiploid (DI>1)	1.3	Unfavorable	Undifferentiated or Poorly Differentiated	Intermediate	Neuroblastoma	C74.1	Medulla of adrenal gland	High Risk
TARGET-30-PALEZI	Male	White	Not Hispanic or Latino	1119	Censored	3253	Alive	3253	2001	2010	AADM01P1, A3973, ANBL00B1	Stage 4	Amplified	Diploid (DI=1)	1	Unknown	Unknown	Unknown	Unknown	C74.1	Medulla of adrenal gland	High Risk
TARGET-30-PALFDZ	Female	White	Not Hispanic or Latino	1080	Censored	4620	Alive	4620	2001	2014	ANBL00B1, A3973, ANBL0032	Stage 4	Not Amplified	Hyperdiploid (DI>1)	1.91	Unfavorable	Undifferentiated or Poorly Differentiated	Low	Ganglioneuroblastoma, nodular	C76.2	Abdomen, NOS Abdominal wall, NOS Intra-abdominal site, NOS	High Risk	95	5	80/20
TARGET-30-PALFIT	Male	White	Not Hispanic or Latino	1428	Relapse	636	Dead	944	2001	2004	ANBL00B1, ANBL0321	Stage 4	Not Amplified	Diploid (DI=1)	1	Unfavorable	Undifferentiated or Poorly Differentiated	High	Neuroblastoma	C48.0	Retroperitoneum Periadrenal tissue Perinephric tissue Peripancreatic tissue Perirenal tissue Retrocecal tissue Retroperitoneal tissue	High Risk					Bone
TARGET-30-PALFJL	Male	White	Not Hispanic or Latino	829	Relapse	596	Dead	1228	2001	2005	ANBL00B1, ANBL00P1	Stage 4	Not Amplified	Unknown		Unfavorable	Undifferentiated or Poorly Differentiated	Intermediate	Ganglioneuroblastoma, nodular	C74.1	Medulla of adrenal gland	High Risk					Other Metastatic Sites
TARGET-30-PALFPI	Male	White	Not Hispanic or Latino	1152	Relapse	651	Dead	670	2001	2003	ANBL00B1, A3973, ANBL0032	Stage 4	Not Amplified	Diploid (DI=1)	1	Unfavorable	Undifferentiated or Poorly Differentiated	Unknown	Neuroblastoma	C38.2	Posterior mediastinum	High Risk					Other, specify: CNS
TARGET-30-PALFRE	Male	Not Reported	Hispanic or Latino	918	Relapse	751	Dead	1663	2001	2006	ANBL00B1, ADVL0421	Stage 4	Not Amplified	Hyperdiploid (DI>1)	2.12	Unfavorable	Undifferentiated or Poorly Differentiated	High	Ganglioneuroblastoma, nodular	C76.2	Abdomen, NOS Abdominal wall, NOS Intra-abdominal site, NOS	High Risk					Bone; Bone Marrow
TARGET-30-PALFSE	Male	White	Not Hispanic or Latino	200	Censored	2873	Alive	2873	2001	2009	ANBL00B1, P9641	Stage 1	Not Amplified	Hyperdiploid (DI>1)	1.33	Favorable	Undifferentiated or Poorly Differentiated	Low	Neuroblastoma	C76.1	Thorax, NOS Axilla, NOS Chest, NOS Chest wall, NOS Intrathoracic site, NOS Thoracic wall, NOS Infraclavicular region, NOS Scapular region, NOS	Low Risk
TARGET-30-PALGFF	Female	American Indian or Alaska Native	Not Hispanic or Latino	117	Censored	1446	Alive	1446	2001	2005	ANBL00B1, P9641	Stage 1	Not Amplified	Hyperdiploid (DI>1)	1.54	Favorable	Undifferentiated or Poorly Differentiated	Low	Neuroblastoma	C38.2	Posterior mediastinum	Low Risk	95	5	90/10
TARGET-30-PALGGL	Female	Black or African American	Not Hispanic or Latino	791	Censored	4267	Alive	4267	2001	2013	ANBL00B1	Stage 4	Not Amplified	Hyperdiploid (DI>1)	1.15	Unfavorable	Undifferentiated or Poorly Differentiated	High	Neuroblastoma	C80.9	Unknown primary site	High Risk	100	0	95/5
TARGET-30-PALHCB	Female	White	Hispanic or Latino	386	Censored	4408	Alive	4408	2001	2014	ANBL00B1, P9641, AADM01P1	Stage 1	Not Amplified	Hyperdiploid (DI>1)	1.37	Favorable	Differentiating	Low	Neuroblastoma	C76.2	Abdomen, NOS Abdominal wall, NOS Intra-abdominal site, NOS	Low Risk
TARGET-30-PALHHG	Male	White	Not Hispanic or Latino	886	Relapse	766	Dead	1692	2001	2006	ANBL00B1, A3973	Stage 4	Not Amplified	Diploid (DI=1)	1	Unfavorable	Undifferentiated or Poorly Differentiated	Intermediate	Neuroblastoma	C74.1	Medulla of adrenal gland	High Risk					Bone; Other, specify: Periosteum, epidural peal and right skull
TARGET-30-PALHTR	Female	White	Not Hispanic or Latino	956	Censored	883	Alive	883	2002	2004	ANBL00B1, ANBL00P1	Stage 4	Amplified	Hyperdiploid (DI>1)	1.76	Unfavorable	Undifferentiated or Poorly Differentiated	High	Neuroblastoma	C74.1	Medulla of adrenal gland	High Risk
TARGET-30-PALHVD	Female	White	Not Hispanic or Latino	1634	Relapse	347	Dead	433	2002	2003	ANBL00B1, AADM01P1	Stage 4	Not Amplified	Hyperdiploid (DI>1)	1.17	Unfavorable	Undifferentiated or Poorly Differentiated	Intermediate	Neuroblastoma	C74.1	Medulla of adrenal gland	High Risk	80	20	90/10		Bone Marrow; Other Metastatic Sites
TARGET-30-PALIIN	Male	White	Not Hispanic or Latino	1279	Relapse	684	Dead	1395	2002	2005	ANBL00B1, A3973	Stage 4	Not Amplified	Hyperdiploid (DI>1)	1.2	Unfavorable	Undifferentiated or Poorly Differentiated	High	Neuroblastoma	C80.9	Unknown primary site	High Risk	95	5	90/10		Other, specify: Lymph nodes-neck, mediastinal and paraspinal
TARGET-30-PALJPF	Male	White	Not Hispanic or Latino	1502	Relapse	565	Alive	4153	2002	2013	ANBL00B1	Stage 4	Amplified	Diploid (DI=1)	1	Unfavorable	Undifferentiated or Poorly Differentiated	High	Neuroblastoma	C76.2	Abdomen, NOS Abdominal wall, NOS Intra-abdominal site, NOS	High Risk					Other, specify: Left lung nodule
TARGET-30-PALJPX	Male	White	Not Hispanic or Latino	860	Death	38	Dead	38	2002	2002	ANBL00B1	Stage 4	Amplified	Hyperdiploid (DI>1)	1.94	Unfavorable	Undifferentiated or Poorly Differentiated	High	Neuroblastoma	C76.2	Abdomen, NOS Abdominal wall, NOS Intra-abdominal site, NOS	High Risk
TARGET-30-PALJUV	Female	White	Not Hispanic or Latino	1301	Progression	385	Dead	486	2002	2003	ANBL00B1, AADM01P1	Stage 4	Not Amplified	Diploid (DI=1)	1	Unfavorable	Undifferentiated or Poorly Differentiated	Low	Ganglioneuroblastoma, nodular	C48.0	Retroperitoneum Periadrenal tissue Perinephric tissue Peripancreatic tissue Perirenal tissue Retrocecal tissue Retroperitoneal tissue	High Risk					Primary Site; Bone
TARGET-30-PALJVX	Male	White	Hispanic or Latino	1635	Relapse	1493	Dead	2836	2002	2009	ANBL00B1, A3973, ANBL0032, ANBL0621	Stage 4	Not Amplified	Hyperdiploid (DI>1)	1.12	Unfavorable	Undifferentiated or Poorly Differentiated	Low	Neuroblastoma	C74.1	Medulla of adrenal gland	High Risk	50	50	75/25		Primary Site; Bone Marrow; Other, specify: Multiple bone sites
TARGET-30-PALJXU	Female	White	Not Hispanic or Latino	366	Censored	2585	Alive	2585	2002	2009	ANBL00B1, P9641	Stage 1	Not Amplified	Hyperdiploid (DI>1)	1.33	Favorable	Differentiating	Low	Neuroblastoma	C74.1	Medulla of adrenal gland	Low Risk
TARGET-30-PALJZV	Male	Black or African American	Not Hispanic or Latino	1800	Censored	4707	Alive	4707	2002	2015	ANBL00B1, A3973	Stage 4	Amplified	Diploid (DI=1)	1	Unfavorable	Undifferentiated or Poorly Differentiated	Intermediate	Neuroblastoma	C48.0	Retroperitoneum Periadrenal tissue Perinephric tissue Peripancreatic tissue Perirenal tissue Retrocecal tissue Retroperitoneal tissue	High Risk
TARGET-30-PALKBP	Female	White	Hispanic or Latino	5	Censored	3538	Alive	3538	2002	2011	ANBL00B1, P9641, AADM01P1	Stage 1	Not Amplified	Hyperdiploid (DI>1)	1.54	Favorable	Undifferentiated or Poorly Differentiated	Low	Neuroblastoma	C74.1	Medulla of adrenal gland	Low Risk
TARGET-30-PALKER	Female	White	Not Hispanic or Latino	1238	Censored	4366	Alive	4366	2002	2014	ANBL00B1	Stage 4	Not Amplified	Hyperdiploid (DI>1)	1.18	Unfavorable	Undifferentiated or Poorly Differentiated	Intermediate	Neuroblastoma	C74.1	Medulla of adrenal gland	High Risk	100	0	95/5
TARGET-30-PALKKV	Male	White	Not Hispanic or Latino	283	Censored	2613	Alive	2613	2002	2009	ANBL00B1, P9641, AADM01P1	Stage 1	Not Amplified	Hyperdiploid (DI>1)	1.52	Favorable	Undifferentiated or Poorly Differentiated	Low	Neuroblastoma	C74.1	Medulla of adrenal gland	Low Risk
TARGET-30-PALKUC	Female	Black or African American	Not Hispanic or Latino	823	Censored	4399	Alive	4399	2002	2014	ANBL00B1	Stage 4	Amplified	Diploid (DI=1)	1	Unfavorable	Undifferentiated or Poorly Differentiated	High	Neuroblastoma	C74.1	Medulla of adrenal gland	High Risk	100	0
TARGET-30-PALKXJ	Female	White	Not Hispanic or Latino	10	Censored	637	Alive	637	2002	2003	P9641, ANBL00B1	Stage 4s	Not Amplified	Hyperdiploid (DI>1)	2.63	Favorable	Undifferentiated or Poorly Differentiated	Low	Neuroblastoma	C74.1	Right Super Renal Mass with lessions	Low Risk									hyperdiploid miscoded as diploid/hypodiploid in previous update
TARGET-30-PALLJJ	Female	White	Not Hispanic or Latino	388	Censored	3355	Alive	3355	2002	2011	ANBL00B1, P9641	Stage 1	Not Amplified	Hyperdiploid (DI>1)	1.55	Favorable	Differentiating	Low	Neuroblastoma	C74.1	Medulla of adrenal gland	Low Risk	90	10	95/5
TARGET-30-PALNFE	Female	White	Not Hispanic or Latino	551	Censored	4622	Alive	4622	2002	2014	ANBL00B1, P9641	Stage 1	Not Amplified	Hyperdiploid (DI>1)	1.67	Favorable	Differentiating	Low	Neuroblastoma	C76.3	Pelvis, NOS Buttock, NOS Groin, NOS Ischiorectal fossa Pelvic wall, NOS Perineum, NOS Rectovaginal septum Rectovesical septum Gluteal region, NOS Inguinal region, NOS Perirectal region, NOS Presacral region, NOS Sacrococcygeal region, NOS	Low Risk	95	5	95/5
TARGET-30-PALNHR	Female	White	Not Hispanic or Latino	569	Relapse	589	Dead	750	2002	2004	ANBL00B1	Stage 4	Amplified	Diploid (DI=1)	1	Unfavorable	Undifferentiated or Poorly Differentiated	Unknown	Neuroblastoma	C48.0	Retroperitoneum Periadrenal tissue Perinephric tissue Peripancreatic tissue Perirenal tissue Retrocecal tissue Retroperitoneal tissue	High Risk	20	80	50/50		Other Metastatic Sites
TARGET-30-PALNHZ	Male	White	Hispanic or Latino	622	Relapse	298	Dead	314	2002	2003	A3973, ANBL00B1, ANBL0032	Stage 4	Amplified	Hyperdiploid (DI>1)	1.26	Unfavorable	Unknown	Unknown	Neuroblastoma	C74.1	Medulla of adrenal gland	High Risk					Bone Marrow; Lymph Nodes; Other, specify: left adrenal gland (primary was right), kidney, pancreas
TARGET-30-PALNLU	Male	White	Not Hispanic or Latino	1439	Relapse	538	Dead	954	2002	2004	ANBL00B1, A3973, ANBL0032, ANBL0321	Stage 4	Not Amplified	Hyperdiploid (DI>1)	1.49	Unfavorable	Undifferentiated or Poorly Differentiated	Low	Neuroblastoma	C76.0	Head, face or neck, NOS Cheek, NOS Jaw, NOS Nose, NOS Cervical region, NOS Supraclavicular region, NOS	High Risk					Bone Marrow; Other, specify: slight pelvic abnormality called in hindsight to be tumor, biopsy proven 12/17/03
TARGET-30-PALNMX	Female	White	Not Hispanic or Latino	1607	Censored	4679	Alive	4679	2002	2015	ANBL00B1, A3973	Stage 4	Not Amplified	Hyperdiploid (DI>1)	1.77	Unfavorable	Undifferentiated or Poorly Differentiated	Low	Neuroblastoma	C76.2	Abdomen, NOS Abdominal wall, NOS Intra-abdominal site, NOS	High Risk
TARGET-30-PALNVP	Female	White	Not Hispanic or Latino	1155	Censored	4665	Alive	4665	2002	2015	ANBL00B1, A3973	Stage 4	Not Amplified	Hyperdiploid (DI>1)	1.44	Unfavorable	Undifferentiated or Poorly Differentiated	Low	Neuroblastoma	C76.3	Pelvis, NOS Buttock, NOS Groin, NOS Ischiorectal fossa Pelvic wall, NOS Perineum, NOS Rectovaginal septum Rectovesical septum Gluteal region, NOS Inguinal region, NOS Perirectal region, NOS Presacral region, NOS Sacrococcygeal region, NOS	High Risk	90	5
TARGET-30-PALPGG	Female	White	Not Hispanic or Latino	700	Progression	381	Dead	400	2002	2003	ANBL00B1, A3973, ANBL0032	Stage 4	Amplified	Diploid (DI=1)	1	Unknown	Unknown	Unknown	Unknown	C74.1	Medulla of adrenal gland	High Risk					Other, specify: brain
TARGET-30-PALPIN	Male	White	Not Hispanic or Latino	46	Censored	2155	Alive	2155	2002	2008	ANBL00B1, P9641	Stage 1	Not Amplified	Hyperdiploid (DI>1)	1.56	Favorable	Undifferentiated or Poorly Differentiated	Low	Neuroblastoma	C48.0	Retroperitoneum Periadrenal tissue Perinephric tissue Peripancreatic tissue Perirenal tissue Retrocecal tissue Retroperitoneal tissue	Low Risk	95	5	90/10
TARGET-30-PALPKZ	Male	White	Not Hispanic or Latino	1157	Progression	1566	Dead	2103	2002	2008	ANBL00B1	Stage 4	Not Amplified	Diploid (DI=1)	1	Unfavorable	Undifferentiated or Poorly Differentiated	Low	Neuroblastoma	C38.2	Posterior mediastinum	High Risk					Primary Site
TARGET-30-PALPSY	Female	White	Not Hispanic or Latino	307	Censored	2679	Alive	2679	2002	2009	ANBL00B1	Stage 1	Not Amplified	Hyperdiploid (DI>1)	1.7	Favorable	Undifferentiated or Poorly Differentiated	Low	Neuroblastoma	C38.2	Posterior mediastinum	Low Risk	50	50	70/30
TARGET-30-PALRFJ	Female	Black or African American	Not Hispanic or Latino	709	Censored	2536	Alive	2536	2002	2009	ANBL00B1	Stage 4	Not Amplified	Hyperdiploid (DI>1)	1.48	Unfavorable	Undifferentiated or Poorly Differentiated	High	Neuroblastoma	C76.2	Abdomen, NOS Abdominal wall, NOS Intra-abdominal site, NOS	High Risk
TARGET-30-PALRIA	Male	Asian	Not Hispanic or Latino	685	Censored	4080	Alive	4080	2002	2013	ANBL00B1	Stage 1	Not Amplified	Hyperdiploid (DI>1)	1.9	Favorable	Differentiating	Low	Neuroblastoma	C76.2	Abdomen, NOS Abdominal wall, NOS Intra-abdominal site, NOS	Low Risk
TARGET-30-PALRSD	Male	White	Not Hispanic or Latino	2726	Censored	4683	Alive	4683	2002	2015	B947, ANBL00B1, A3973, ALTE05N1	Stage 4	Not Amplified	Hyperdiploid (DI>1)	1.88	Unknown	Unknown	Unknown	Unknown	C76.2	Abdomen, NOS Abdominal wall, NOS Intra-abdominal site, NOS	High Risk
TARGET-30-PALSAE	Male	White	Not Hispanic or Latino	782	Progression	598	Dead	656	2002	2004	ANBL00B1	Stage 4	Not Amplified	Hyperdiploid (DI>1)	2	Unfavorable	Undifferentiated or Poorly Differentiated	Low	Neuroblastoma	C74.1	Medulla of adrenal gland	High Risk	90	10	65/35		Bone; Bone Marrow
TARGET-30-PALTEG	Male	White	Not Hispanic or Latino	1367	Relapse	523	Dead	551	2002	2004	ANBL00B1	Stage 4	Not Amplified	Hyperdiploid (DI>1)	1.96	Unfavorable	Undifferentiated or Poorly Differentiated	Intermediate	Neuroblastoma	C76.2	Abdomen, NOS Abdominal wall, NOS Intra-abdominal site, NOS	High Risk					Other Metastatic Sites
TARGET-30-PALTYB	Female	Unknown	Unknown	1536	Death	232	Dead	232	2002	2003	ANBL00B1	Stage 4	Not Amplified	Diploid (DI=1)	1	Favorable	Differentiating	Low	Neuroblastoma	C74.1	Medulla of adrenal gland	High Risk
TARGET-30-PALTYS	Female	White	Not Hispanic or Latino	720	Relapse	1727	Dead	2195	2002	2008	ANBL00B1	Stage 4	Amplified	Diploid (DI=1)	1	Unfavorable	Undifferentiated or Poorly Differentiated	High	Neuroblastoma	C74.1	Medulla of adrenal gland	High Risk					Other, specify: New 7.0 x 7.9 x 7.8 cm left anterior mediastial mass.
TARGET-30-PALUDH	Female	White	Not Hispanic or Latino	1105	Censored	4306	Alive	4306	2002	2014	ANBL00B1	Stage 4	Not Amplified	Hyperdiploid (DI>1)	1.89	Unfavorable	Undifferentiated or Poorly Differentiated	Intermediate	Neuroblastoma	C74.1	Medulla of adrenal gland	High Risk
TARGET-30-PALURF	Male	Unknown	Not Hispanic or Latino	1002	Censored	4803	Alive	4803	2002	2015	ANBL00B1, A3973	Stage 4	Not Amplified	Hyperdiploid (DI>1)	1.08	Unfavorable	Undifferentiated or Poorly Differentiated	Low	Neuroblastoma	C80.9	Unknown primary site	High Risk
TARGET-30-PALUYS	Female	White	Not Hispanic or Latino	1214	Relapse	693	Dead	1284	2002	2006	ANBL00B1	Stage 4	Not Amplified	Hyperdiploid (DI>1)	1.14	Unfavorable	Undifferentiated or Poorly Differentiated	High	Neuroblastoma	C76.2	Abdomen, NOS Abdominal wall, NOS Intra-abdominal site, NOS	High Risk	90	10	40/60		Other Metastatic Sites
TARGET-30-PALVDR	Male	Black or African American	Not Hispanic or Latino	20	Censored	1114	Alive	1114	2002	2005	ANBL00B1, P9641	Stage 1	Not Amplified	Hyperdiploid (DI>1)	1.69	Favorable	Undifferentiated or Poorly Differentiated	Low	Neuroblastoma	C74.1	Medulla of adrenal gland	Low Risk
TARGET-30-PALVFV	Female	White	Not Hispanic or Latino	1133	Relapse	933	Dead	1497	2002	2006	ANBL00B1, A3973	Stage 4	Not Amplified	Hyperdiploid (DI>1)	1.07	Unfavorable	Undifferentiated or Poorly Differentiated	Intermediate	Neuroblastoma	C76.2	Abdomen, NOS Abdominal wall, NOS Intra-abdominal site, NOS	High Risk					Lymph Nodes; Other, specify: retroperitoneal soft tissue
TARGET-30-PALVKK	Female	White	Not Hispanic or Latino	1810	Event	217	Dead	1033	2002	2005	ANBL00B1, A3973, AADM01P1	Stage 4	Not Amplified	Diploid (DI=1)	1	Unfavorable	Undifferentiated or Poorly Differentiated	Low	Ganglioneuroblastoma, nodular	C74.1	Medulla of adrenal gland	High Risk	80	0-20	95/5
TARGET-30-PALVUC	Male	White	Not Hispanic or Latino	194	Censored	4368	Alive	4368	2002	2014	ANBL00B1, P9641	Stage 1	Not Amplified	Hyperdiploid (DI>1)	1.31	Favorable	Undifferentiated or Poorly Differentiated	Low	Neuroblastoma	C74.1	Medulla of adrenal gland	Low Risk	95	5	80/20
TARGET-30-PALVVH	Male	White	Not Hispanic or Latino	219	Censored	2183	Alive	2183	2002	2008	ANBL00B1, P9641, AADM01P1	Stage 1	Not Amplified	Hyperdiploid (DI>1)	1.53	Favorable	Undifferentiated or Poorly Differentiated	Low	Neuroblastoma	C74.1	Medulla of adrenal gland	Low Risk	40	60	90/10
TARGET-30-PALVXL	Female	Black or African American	Not Hispanic or Latino	1298	Death	190	Dead	190	2002	2003	ANBL00B1, A3973	Stage 4	Amplified	Diploid (DI=1)	1	Unfavorable	Undifferentiated or Poorly Differentiated	Unknown	Neuroblastoma	C74.1	Medulla of adrenal gland	High Risk
TARGET-30-PALWBT	Male	White	Not Hispanic or Latino	399	Censored	2637	Alive	2637	2002	2009	ANBL00B1, P9641	Stage 1	Not Amplified	Hyperdiploid (DI>1)	1.78	Favorable	Differentiating	Low	Neuroblastoma	C76.2	Abdomen, NOS Abdominal wall, NOS Intra-abdominal site, NOS	Low Risk	100	0	80/20
TARGET-30-PALWIP	Male	White	Not Hispanic or Latino	1232	Relapse	748	Dead	809	2002	2004	ANBL00B1, A3973	Stage 4	Not Amplified	Hyperdiploid (DI>1)	1.23	Unfavorable	Undifferentiated or Poorly Differentiated	Low	Neuroblastoma	C74.1	Medulla of adrenal gland	High Risk					Bone; Bone Marrow
TARGET-30-PALWRG	Male	White	Hispanic or Latino	138	Censored	2691	Alive	2691	2002	2010	ANBL00B1, P9641, AADM01P1	Stage 1	Not Amplified	Hyperdiploid (DI>1)	1.37	Favorable	Undifferentiated or Poorly Differentiated	Intermediate	Neuroblastoma	C48.0	Retroperitoneum Periadrenal tissue Perinephric tissue Peripancreatic tissue Perirenal tissue Retrocecal tissue Retroperitoneal tissue	Low Risk
TARGET-30-PALWSJ	Female	White	Not Hispanic or Latino	12	Censored	4136	Alive	4136	2002	2014	ANBL00B1, P9641	Stage 1	Not Amplified	Hyperdiploid (DI>1)	1.32	Favorable	Undifferentiated or Poorly Differentiated	Low	Neuroblastoma	C38.3	Mediastinum, NOS	Low Risk
TARGET-30-PALWVJ	Male	Black or African American	Not Hispanic or Latino	1544	Relapse	417	Dead	803	2002	2004	ANBL00B1	Stage 4	Not Amplified	Hyperdiploid (DI>1)	1.88	Unfavorable	Undifferentiated or Poorly Differentiated	Intermediate	Neuroblastoma	C74.1	Medulla of adrenal gland	High Risk	40	60	90/10		Bone Marrow
TARGET-30-PALWXP	Male	White	Not Hispanic or Latino	70	Censored	2510	Alive	2510	2002	2009	ANBL00B1, P9641	Stage 1	Not Amplified	Hyperdiploid (DI>1)	1.35	Favorable	Undifferentiated or Poorly Differentiated	Low	Neuroblastoma	C76.2	Abdomen, NOS Abdominal wall, NOS Intra-abdominal site, NOS	Low Risk	100	0	80/20
TARGET-30-PALXHW	Female	White	Not Hispanic or Latino	1131	Relapse	569	Dead	1408	2002	2006	ANBL00B1, A3973, ANBL0321	Stage 4	Not Amplified	Diploid (DI=1)	1	Unfavorable	Undifferentiated or Poorly Differentiated	Intermediate	Neuroblastoma	C74.1	Medulla of adrenal gland	High Risk					Lymph Nodes
TARGET-30-PALXMM	Male	White	Not Hispanic or Latino	1475	Second Malignant Neoplasm	1924	Dead	2434	2002	2009	ANBL00B1	Stage 4	Not Amplified	Hyperdiploid (DI>1)	1.28	Unfavorable	Undifferentiated or Poorly Differentiated	Low	Neuroblastoma	C48.0	Retroperitoneum Periadrenal tissue Perinephric tissue Peripancreatic tissue Perirenal tissue Retrocecal tissue Retroperitoneal tissue	High Risk
TARGET-30-PALXRL	Male	Black or African American	Not Hispanic or Latino	1530	Second Malignant Neoplasm	822	Alive	1607	2002	2007	ANBL00B1, A3973, AAML00P2, B947, AADM01P1	Stage 4	Not Amplified	Hyperdiploid (DI>1)	1.27	Unfavorable	Undifferentiated or Poorly Differentiated	High	Neuroblastoma	C76.2	Abdomen, NOS Abdominal wall, NOS Intra-abdominal site, NOS	High Risk
TARGET-30-PALXTB	Male	White	Not Hispanic or Latino	635	Censored	4621	Alive	4621	2002	2015	ANBL00B1, A3973, ALTE05N1	Stage 4	Not Amplified	Hyperdiploid (DI>1)	1.92	Unfavorable	Undifferentiated or Poorly Differentiated	Low	Neuroblastoma	C74.1	Medulla of adrenal gland	High Risk	80-90	10
TARGET-30-PALXTE	Female	White	Not Hispanic or Latino	45	Censored	2916	Alive	2916	2002	2010	ANBL00B1, P9641	Stage 1	Not Amplified	Hyperdiploid (DI>1)	1.25	Favorable	Undifferentiated or Poorly Differentiated	Low	Neuroblastoma	C76.2	Abdomen, NOS Abdominal wall, NOS Intra-abdominal site, NOS	Low Risk	100	0	90/10
TARGET-30-PALXUM	Female	White	Not Hispanic or Latino	20	Censored	1638	Alive	1638	2002	2007	ANBL00B1, P9641	Stage 1	Not Amplified	Hyperdiploid (DI>1)	1.12	Favorable	Undifferentiated or Poorly Differentiated	Low	Neuroblastoma	C74.1	Medulla of adrenal gland	Low Risk	90	10	80/20
TARGET-30-PALYEC	Male	White	Hispanic or Latino	1240	Progression	74	Dead	159	2002	2003	ANBL00B1	Stage 4	Amplified	Hyperdiploid (DI>1)	1.17	Unfavorable	Undifferentiated or Poorly Differentiated	High	Neuroblastoma	C76.2	Abdomen, NOS Abdominal wall, NOS Intra-abdominal site, NOS	High Risk	70	30	50/50		Bone
TARGET-30-PALYLZ	Male	White	Not Hispanic or Latino	488	Censored	3083	Alive	3083	2002	2011	ANBL00B1, P9641	Stage 1	Not Amplified	Hyperdiploid (DI>1)	1.64	Favorable	Undifferentiated or Poorly Differentiated	Intermediate	Neuroblastoma	C76.1	Thorax, NOS Axilla, NOS Chest, NOS Chest wall, NOS Intrathoracic site, NOS Thoracic wall, NOS Infraclavicular region, NOS Scapular region, NOS	Low Risk	95	5	80/20
TARGET-30-PALYPW	Male	White	Not Hispanic or Latino	858	Relapse	887	Dead	2543	2002	2009	ANBL00B1	Stage 4	Not Amplified	Diploid (DI=1)	1	Unfavorable	Undifferentiated or Poorly Differentiated	Unknown	Ganglioneuroblastoma, nodular	C74.1	Medulla of adrenal gland	High Risk					Bone; Bone Marrow; Other, specify: mets in pelvis
TARGET-30-PALZBH	Male	White	Not Hispanic or Latino	1390	Death	824	Dead	824	2002	2005	ANBL00B1	Stage 4	Not Amplified	Diploid (DI=1)	1	Unfavorable	Undifferentiated or Poorly Differentiated	Low	Neuroblastoma	C76.1	Thorax, NOS Axilla, NOS Chest, NOS Chest wall, NOS Intrathoracic site, NOS Thoracic wall, NOS Infraclavicular region, NOS Scapular region, NOS	High Risk	75	25	70/30
TARGET-30-PALZHF	Male	Not Reported	Hispanic or Latino	16	Event	126	Alive	4318	2002	2014	ANBL00B1, P9641	Stage 1	Not Amplified	Hyperdiploid (DI>1)	1.35	Favorable	Undifferentiated or Poorly Differentiated	Intermediate	Neuroblastoma	C74.1	Medulla of adrenal gland	Low Risk
TARGET-30-PALZRB	Male	White	Not Hispanic or Latino	1687	Censored	4012	Alive	4012	2002	2013	ANBL00B1	Stage 4	Amplified	Hyperdiploid (DI>1)	1.32	Unfavorable	Undifferentiated or Poorly Differentiated	High	Neuroblastoma	C76.2	Abdomen, NOS Abdominal wall, NOS Intra-abdominal site, NOS	High Risk	90	10	80/20
TARGET-30-PALZRG	Female	White	Not Hispanic or Latino	577	Relapse	422	Dead	580	2002	2004	ANBL00B1, A3973	Stage 4	Amplified	Hyperdiploid (DI>1)	1.16	Unfavorable	Undifferentiated or Poorly Differentiated	High	Neuroblastoma	C38.2	Posterior mediastinum	High Risk	75	25	90/10		Other, specify: Lobular, large suprarenal mass which encases the aorta. Predominately left sided, extending inferiorly in the retroperitoneum to the level of the sacrum
TARGET-30-PALZSL	Male	White	Not Hispanic or Latino	1564	Censored	2606	Alive	2606	2002	2010	ANBL00B1, A3973, ANBL0032	Stage 4	Amplified	Hyperdiploid (DI>1)	1.68	Unfavorable	Undifferentiated or Poorly Differentiated	Intermediate	Neuroblastoma	C76.2	Abdomen, NOS Abdominal wall, NOS Intra-abdominal site, NOS	High Risk
TARGET-30-PALZZV	Female	Black or African American	Not Hispanic or Latino	699	Event	1494	Alive	1934	2002	2008	ANBL00B1	Stage 4	Amplified	Hyperdiploid (DI>1)	1.79	Unfavorable	Undifferentiated or Poorly Differentiated	Intermediate	Neuroblastoma	C74.1	Medulla of adrenal gland	High Risk	95	5	90/10
TARGET-30-PAMACS	Male	White	Not Hispanic or Latino	1352	Progression	233	Dead	243	2002	2003	ANBL00B1, A3973	Stage 4	Not Amplified	Diploid (DI=1)	1	Unfavorable	Undifferentiated or Poorly Differentiated	Intermediate	Ganglioneuroblastoma, nodular	C74.1	Medulla of adrenal gland	High Risk	100	0	70/30		Bone; Bone Marrow; Liver; Lymph Nodes; Lung (parenchymal); Other, specify: intracranial, extradural, no cebral invasion.
TARGET-30-PAMAFV	Male	White	Not Hispanic or Latino	303	Censored	4067	Alive	4067	2002	2014	ANBL00B1, P9641	Stage 1	Not Amplified	Hyperdiploid (DI>1)	1.46	Favorable	Undifferentiated or Poorly Differentiated	Low	Neuroblastoma	C48.0	Retroperitoneum Periadrenal tissue Perinephric tissue Peripancreatic tissue Perirenal tissue Retrocecal tissue Retroperitoneal tissue	Low Risk	100	0	85/15
TARGET-30-PAMAJT	Female	White	Not Hispanic or Latino	105	Censored	2744	Alive	2744	2002	2010	ANBL00B1, P9641	Stage 1	Not Amplified	Hyperdiploid (DI>1)	1.21	Favorable	Undifferentiated or Poorly Differentiated	Low	Neuroblastoma	C38.2	Posterior mediastinum	Low Risk	70	30	70/30
TARGET-30-PAMANU	Female	White	Not Hispanic or Latino	1398	Censored	3571	Alive	3571	2002	2012	ANBL00B1	Stage 4	Unknown	Hyperdiploid (DI>1)	1.44	Unfavorable	Undifferentiated or Poorly Differentiated	Low	Neuroblastoma	C47.0	Peripheral nerves and Autonomic nervous system of head, face, and neck (excludes Peripheral nerves and Autonomic nervous system of Orbit C69.6) Peripheral nerves and Autonomic nervous system of (see list under C47): . Cheek . Chin . Face . Forehead .	High Risk
TARGET-30-PAMBAC	Male	White	Not Hispanic or Latino	945	Censored	2842	Alive	2842	2002	2010	ANBL00B1	Stage 4	Amplified	Hyperdiploid (DI>1)	1.13	Unfavorable	Undifferentiated or Poorly Differentiated	Intermediate	Neuroblastoma	C76.2	Abdomen, NOS Abdominal wall, NOS Intra-abdominal site, NOS	High Risk
TARGET-30-PAMBDH	Male	White	Not Hispanic or Latino	797	Censored	4430	Alive	4430	2002	2015	ANBL00B1, A3973	Stage 4	Amplified	Diploid (DI=1)	1	Unfavorable	Undifferentiated or Poorly Differentiated	High	Neuroblastoma	C76.2	Abdomen, NOS Abdominal wall, NOS Intra-abdominal site, NOS	High Risk
TARGET-30-PAMBMJ	Male	White	Not Hispanic or Latino	954	Relapse	449	Dead	491	2003	2004	ANBL00B1, A3973	Stage 4	Amplified	Hyperdiploid (DI>1)	1.39	Unfavorable	Undifferentiated or Poorly Differentiated	Intermediate	Neuroblastoma	C47.6	Peripheral nerves and Autonomic nervous system of trunk, NOS Peripheral nerves and Autonomic nervous system of (see list under C47): . Back . Flank . Trunk Lumbar nerve	High Risk	100	0	80/20		Bone; Bone Marrow; Other, specify: Mass extended into the scalp.
TARGET-30-PAMBYG	Male	White	Not Hispanic or Latino	614	Death	332	Dead	332	2003	2003	ANBL00B1	Stage 4	Amplified	Diploid (DI=1)	1	Unfavorable	Undifferentiated or Poorly Differentiated	High	Neuroblastoma	C74.1	Medulla of adrenal gland	High Risk
TARGET-30-PAMCJD	Male	White	Not Hispanic or Latino	733	Relapse	774	Dead	1638	2003	2007	ANBL00B1, A3973, ANBL0322	Stage 4	Not Amplified	Diploid (DI=1)	1	Unfavorable	Undifferentiated or Poorly Differentiated	Low	Neuroblastoma	C47.6	Peripheral nerves and Autonomic nervous system of trunk, NOS Peripheral nerves and Autonomic nervous system of (see list under C47): . Back . Flank . Trunk Lumbar nerve	High Risk					Bone; Bone Marrow
TARGET-30-PAMCXF	Male	White	Hispanic or Latino	765	Progression	376	Dead	718	2003	2005	ANBL00B1, A3973	Stage 4	Amplified	Hyperdiploid (DI>1)	1.17	Unfavorable	Undifferentiated or Poorly Differentiated	High	Neuroblastoma	Unknown	Right adrenal (this was added from text description)	High Risk					Primary Site
TARGET-30-PAMDAL	Female	White	Not Hispanic or Latino	1222	Death	147	Dead	147	2003	2003	ANBL00B1	Stage 4	Amplified	Unknown		Unfavorable	Undifferentiated or Poorly Differentiated	High	Neuroblastoma	C76.2	Abdomen, NOS Abdominal wall, NOS Intra-abdominal site, NOS	High Risk
TARGET-30-PAMEHH	Female	Black or African American	Not Hispanic or Latino	915	Relapse	725	Dead	934	2003	2005	ANBL00B1, A3973	Stage 4	Not Amplified	Diploid (DI=1)	1	Unfavorable	Unknown	Unknown	Neuroblastoma	C38.2	Posterior mediastinum	High Risk					Primary Site; Bone Marrow; Other Metastatic Sites
TARGET-30-PAMEZH	Female	Black or African American	Not Hispanic or Latino	746	Death	330	Dead	330	2003	2004	ANBL00B1	Stage 4	Amplified	Hyperdiploid (DI>1)	1.82	Unknown	Unknown	Unknown	Unknown	C48.0	Retroperitoneum Periadrenal tissue Perinephric tissue Peripancreatic tissue Perirenal tissue Retrocecal tissue Retroperitoneal tissue	High Risk	85	15	75/25
TARGET-30-PAMFBR	Male	White	Not Hispanic or Latino	1626	Censored	3824	Alive	3824	2003	2013	ANBL00B1	Stage 4	Amplified	Diploid (DI=1)	1	Unfavorable	Undifferentiated or Poorly Differentiated	Intermediate	Neuroblastoma	C80.9	Unknown primary site	High Risk
TARGET-30-PAMHDM	Male	White	Not Hispanic or Latino	960	Relapse	301	Dead	424	2003	2004	ANBL00B1	Stage 4	Not Amplified	Hyperdiploid (DI>1)	1.37	Unfavorable	Undifferentiated or Poorly Differentiated	Low	Neuroblastoma	C74.9	Adrenal gland, NOS Suprarenal gland Adrenal, NOS	High Risk					Bone Marrow
TARGET-30-PAMHPN	Female	White	Not Hispanic or Latino	1075	Censored	3864	Alive	3864	2003	2013	ANBL00B1	Stage 4	Not Amplified	Diploid (DI=1)	1	Unfavorable	Undifferentiated or Poorly Differentiated	Low	Neuroblastoma	C76.2	Abdomen, NOS Abdominal wall, NOS Intra-abdominal site, NOS	High Risk
TARGET-30-PAMIIU	Male	Asian	Not Hispanic or Latino	1499	Censored	4433	Alive	4433	2003	2015	ANBL00B1, A3973, ALTE05N1	Stage 4	Not Amplified	Diploid (DI=1)	1	Unknown	Unknown	Unknown	Neuroblastoma	C48.0	Retroperitoneum Periadrenal tissue Perinephric tissue Peripancreatic tissue Perirenal tissue Retrocecal tissue Retroperitoneal tissue	High Risk
TARGET-30-PAMIZA	Female	White	Not Hispanic or Latino	946	Censored	4207	Alive	4207	2003	2014	ANBL00B1, A3973	Stage 4	Not Amplified	Diploid (DI=1)	1	Unfavorable	Undifferentiated or Poorly Differentiated	High	Neuroblastoma	C77.0	Lymph nodes of head, face and neck Auricular lymph node Cervical lymph node Facial lymph node Jugular lymph node Mandibular lymph node Occipital lymph node Parotid lymph node Preauricular lymph node Prelaryngeal lymph node Pretracheal lymph node	High Risk	90	0
TARGET-30-PAMJED	Male	White	Not Hispanic or Latino	909	Relapse	663	Alive	3910	2003	2014	ANBL00B1	Stage 4	Amplified	Diploid (DI=1)	1	Unfavorable	Unknown	Unknown	Neuroblastoma	C74.9	Adrenal gland, NOS Suprarenal gland Adrenal, NOS	High Risk					Other, specify: Left Occipitoparietal Region Brain
TARGET-30-PAMKBM	Male	White	Not Hispanic or Latino	41	Censored	1232	Alive	1232	2003	2006	ANBL00B1, P9641	Stage 1	Not Amplified	Hyperdiploid (DI>1)	1.66	Favorable	Undifferentiated or Poorly Differentiated	Low	Neuroblastoma	C48.0	Retroperitoneum Periadrenal tissue Perinephric tissue Peripancreatic tissue Perirenal tissue Retrocecal tissue Retroperitoneal tissue	Low Risk
TARGET-30-PAMKHK	Female	White	Not Hispanic or Latino	314	Censored	3828	Alive	3828	2003	2013	ANBL00B1, P9641	Stage 1	Not Amplified	Hyperdiploid (DI>1)	1.54	Favorable	Undifferentiated or Poorly Differentiated	Low	Neuroblastoma	C74.9	Adrenal gland, NOS Suprarenal gland Adrenal, NOS	Low Risk
TARGET-30-PAMLCS	Male	Black or African American	Hispanic or Latino	1643	Death	87	Dead	87	2003	2003	ANBL00B1	Stage 4	Not Amplified	Diploid (DI=1)	1	Unfavorable	Undifferentiated or Poorly Differentiated	Low	Neuroblastoma	C76.3	Pelvis, NOS Buttock, NOS Groin, NOS Ischiorectal fossa Pelvic wall, NOS Perineum, NOS Rectovaginal septum Rectovesical septum Gluteal region, NOS Inguinal region, NOS Perirectal region, NOS Presacral region, NOS Sacrococcygeal region, NOS	High Risk
TARGET-30-PAMLMY	Female	White	Not Hispanic or Latino	952	Censored	2593	Alive	2593	2003	2010	ANBL00B1	Stage 4	Not Amplified	Hyperdiploid (DI>1)	1.24	Unfavorable	Undifferentiated or Poorly Differentiated	High	Neuroblastoma	C74.9	Adrenal gland, NOS Suprarenal gland Adrenal, NOS	High Risk
TARGET-30-PAMLNB	Male	White	Not Hispanic or Latino	6	Censored	1880	Alive	1880	2003	2008	ANBL00B1, P9641	Stage 1	Not Amplified	Hyperdiploid (DI>1)	1.18	Favorable	Undifferentiated or Poorly Differentiated	Low	Neuroblastoma	C74.9	Adrenal gland, NOS Suprarenal gland Adrenal, NOS	Low Risk
TARGET-30-PAMLWV	Female	White	Hispanic or Latino	1820	Progression	1093	Dead	1111	2003	2006	ANBL00B1, ADVL0524	Stage 4	Not Amplified	Hyperdiploid (DI>1)	1.04	Unfavorable	Undifferentiated or Poorly Differentiated	Low	Neuroblastoma	C48.0	Retroperitoneum Periadrenal tissue Perinephric tissue Peripancreatic tissue Perirenal tissue Retrocecal tissue Retroperitoneal tissue	High Risk					Bone Marrow; Other Metastatic Sites
TARGET-30-PAMMFV	Female	Black or African American	Not Hispanic or Latino	1129	Relapse	570	Dead	1210	2003	2006	ANBL00B1, ADVL0215, ADVL0421, ADVL0214	Stage 4	Not Amplified	Hyperdiploid (DI>1)	1.99	Unfavorable	Undifferentiated or Poorly Differentiated	Intermediate	Neuroblastoma	C74.9	Adrenal gland, NOS Suprarenal gland Adrenal, NOS	High Risk					Bone; Bone Marrow
TARGET-30-PAMMWD	Male	White	Not Hispanic or Latino	812	Relapse	351	Dead	409	2003	2004	ANBL00B1, A3973, ANBL0032	Stage 4	Amplified	Diploid (DI=1)	1	Unfavorable	Undifferentiated or Poorly Differentiated	Intermediate	Neuroblastoma	C48.0	Retroperitoneum Periadrenal tissue Perinephric tissue Peripancreatic tissue Perirenal tissue Retrocecal tissue Retroperitoneal tissue	High Risk	80	20	90/10		Liver; Other, specify: around right kidney and in mid right abdomen, also concern for liver mets on CT
TARGET-30-PAMMXF	Male	Unknown	Not Hispanic or Latino	1661	Relapse	140	Dead	197	2003	2004	ANBL00B1	Stage 4	Amplified	Hyperdiploid (DI>1)	1.07	Unfavorable	Undifferentiated or Poorly Differentiated	Low	Neuroblastoma	C74.9	Adrenal gland, NOS Suprarenal gland Adrenal, NOS	High Risk	75	25	90/10		Other, specify: Patient relapsed, diagnosed with Meninges.
TARGET-30-PAMMYR	Male	White	Hispanic or Latino	1548	Relapse	659	Dead	1169	2003	2006	ANBL00B1	Stage 4	Not Amplified	Hyperdiploid (DI>1)	1.18	Unfavorable	Undifferentiated or Poorly Differentiated	Intermediate	Neuroblastoma	C74.9	Adrenal gland, NOS Suprarenal gland Adrenal, NOS	High Risk				Lymphoid tissue	Bone Marrow; Other Metastatic Sites
TARGET-30-PAMNAL	Female	Black or African American	Not Hispanic or Latino	1235	Censored	4165	Alive	4165	2003	2015	ANBL00B1, A3973	Stage 4	Not Amplified	Hyperdiploid (DI>1)	1.55	Unfavorable	Undifferentiated or Poorly Differentiated	Intermediate	Neuroblastoma	C76.2	Abdomen, NOS Abdominal wall, NOS Intra-abdominal site, NOS	High Risk	50	50	2/98
TARGET-30-PAMNLH	Female	White	Not Hispanic or Latino	1531	Relapse	361	Dead	837	2003	2005	ANBL00B1, A3973	Stage 4	Not Amplified	Hyperdiploid (DI>1)	1.81	Unfavorable	Undifferentiated or Poorly Differentiated	Intermediate	Ganglioneuroblastoma, nodular	C64.9	Kidney, NOS Renal, NOS Kidney parenchyma	High Risk	85	35			Bone; Bone Marrow
TARGET-30-PAMNVX	Male	White	Not Hispanic or Latino	742	Censored	4164	Alive	4164	2003	2015	ANBL00B1, A3973, ALTE05N1	Stage 4	Not Amplified	Diploid (DI=1)	1	Unfavorable	Differentiating	High	Neuroblastoma	C74.9	Adrenal gland, NOS Suprarenal gland Adrenal, NOS	High Risk
TARGET-30-PAMNYX	Male	Black or African American	Not Hispanic or Latino	1923	Relapse	850	Dead	1107	2003	2006	ANBL00B1	Stage 4	Not Amplified	Diploid (DI=1)	1	Unfavorable	Undifferentiated or Poorly Differentiated	Low	Ganglioneuroblastoma, nodular	C74.9	Adrenal gland, NOS Suprarenal gland Adrenal, NOS	High Risk					Bone
TARGET-30-PAMPCU	Male	White	Hispanic or Latino	872	Censored	4153	Alive	4153	2003	2015	ANBL00B1, A3973, ALTE05N1	Stage 4	Not Amplified	Hyperdiploid (DI>1)	1.18	Unfavorable	Undifferentiated or Poorly Differentiated	High	Neuroblastoma	C42.1	Bone marrow	High Risk
TARGET-30-PAMPFJ	Female	White	Not Hispanic or Latino	596	Progression	292	Dead	345	2003	2004	ANBL00B1, A3973	Stage 4	Amplified	Hyperdiploid (DI>1)	1.24	Unfavorable	Undifferentiated or Poorly Differentiated	Intermediate	Neuroblastoma	C76.2	Abdomen, NOS Abdominal wall, NOS Intra-abdominal site, NOS	High Risk	35	65	85/15		Bone
TARGET-30-PAMRKH	Female	White	Hispanic or Latino	1202	Relapse	1108	Dead	1858	2003	2008	ANBL00B1, A3973, ANBL0032, ANBL0621	Stage 4	Not Amplified	Diploid (DI=1)	1	Unfavorable	Undifferentiated or Poorly Differentiated	Low	Neuroblastoma	C48.0	Retroperitoneum Periadrenal tissue Perinephric tissue Peripancreatic tissue Perirenal tissue Retrocecal tissue Retroperitoneal tissue	High Risk					Bone; Bone Marrow; Other, specify: Thorocolumbar spine, pelvis, right tibia, base of skull.
TARGET-30-PAMRZD	Male	White	Hispanic or Latino	1009	Censored	3990	Alive	3990	2003	2014	ANBL00B1, A3973, ANBL0032	Stage 4	Amplified	Hyperdiploid (DI>1)	1.4	Unfavorable	Undifferentiated or Poorly Differentiated	High	Neuroblastoma	C74.9	Adrenal gland, NOS Suprarenal gland Adrenal, NOS	High Risk
TARGET-30-PAMSXU	Female	Black or African American	Not Hispanic or Latino	1663	Censored	2959	Alive	2959	2003	2011	ANBL00B1, ANBL00P1	Stage 4	Not Amplified	Hyperdiploid (DI>1)	1.87	Unfavorable	Undifferentiated or Poorly Differentiated	Low	Ganglioneuroblastoma, nodular	C74.9	Adrenal gland, NOS Suprarenal gland Adrenal, NOS	High Risk
TARGET-30-PAMTBI	Male	Black or African American	Not Hispanic or Latino	1526	Censored	4174	Alive	4174	2003	2015	ANBL00B1	Stage 4	Not Amplified	Hyperdiploid (DI>1)	1.52	Unfavorable	Undifferentiated or Poorly Differentiated	High	Neuroblastoma	C48.0	Retroperitoneum Periadrenal tissue Perinephric tissue Peripancreatic tissue Perirenal tissue Retrocecal tissue Retroperitoneal tissue	High Risk
TARGET-30-PAMTTA	Female	White	Not Hispanic or Latino	1652	Relapse	594	Dead	1026	2003	2006	ANBL00B1, A3973, ANBL0032	Stage 4	Not Amplified	Hyperdiploid (DI>1)	1.06	Unfavorable	Undifferentiated or Poorly Differentiated	Intermediate	Ganglioneuroblastoma, nodular	C74.9	Adrenal gland, NOS Suprarenal gland Adrenal, NOS	High Risk					Bone Marrow; Lymph Nodes; Lung (parenchymal)
TARGET-30-PAMTUV	Male	Not Reported	Hispanic or Latino	4795	Death	1223	Dead	1223	2003	2007	ANBL00B1	Stage 4	Not Amplified	Hyperdiploid (DI>1)	2.02	Unfavorable	Undifferentiated or Poorly Differentiated	High	Neuroblastoma	C47.9	Autonomic nervous system, NOS Ganglia, NOS Nerve, NOS Parasympathetic nervous system, NOS Peripheral nerve, NOS Spinal nerve, NOS Sympathetic nervous system, NOS	High Risk
TARGET-30-PAMTZV	Female	White	Not Hispanic or Latino	902	Progression	389	Dead	437	2003	2005	ANBL00B1	Stage 4	Amplified	Diploid (DI=1)	1	Unfavorable	Undifferentiated or Poorly Differentiated	Low	Neuroblastoma	C76.2	Abdomen, NOS Abdominal wall, NOS Intra-abdominal site, NOS	High Risk					Primary Site; Other, specify: Right paratracheal, anterior mediastinal, subcarnial, paravertebral, retrocrural
TARGET-30-PAMUFZ	Male	White	Not Hispanic or Latino	1489	Progression	699	Dead	1166	2003	2007	ANBL00B1, A3973	Stage 4	Amplified	Diploid (DI=1)	1	Unfavorable	Undifferentiated or Poorly Differentiated	High	Neuroblastoma	C74.9	Adrenal gland, NOS Suprarenal gland Adrenal, NOS	High Risk					Bone
TARGET-30-PAMUIJ	Male	White	Not Hispanic or Latino	1018	Death	301	Dead	301	2003	2004	ANBL00B1	Stage 4	Amplified	Hyperdiploid (DI>1)	1.22	Unfavorable	Undifferentiated or Poorly Differentiated	High	Neuroblastoma	C80.9	Unknown primary site	High Risk
TARGET-30-PAMUTD	Male	Native Hawaiian or other Pacific Islander	Not Hispanic or Latino	825	Death	667	Dead	667	2003	2005	ANBL00B1, A3973	Stage 4	Amplified	Hyperdiploid (DI>1)	1.09	Unfavorable	Undifferentiated or Poorly Differentiated	Low	Neuroblastoma	C74.9	Adrenal gland, NOS Suprarenal gland Adrenal, NOS	High Risk
TARGET-30-PAMVAG	Male	White	Not Hispanic or Latino	663	Death	22	Dead	22	2004	2004	ANBL00B1, A3973	Stage 4	Not Amplified	Diploid (DI=1)	1	Unfavorable	Undifferentiated or Poorly Differentiated	Intermediate	Neuroblastoma	C74.9	Adrenal gland, NOS Suprarenal gland Adrenal, NOS	High Risk
TARGET-30-PAMVCL	Female	Black or African American	Not Hispanic or Latino	87	Censored	2387	Alive	2387	2004	2010	ANBL00B1, P9641	Stage 1	Not Amplified	Hyperdiploid (DI>1)	1.57	Favorable	Undifferentiated or Poorly Differentiated	Low	Neuroblastoma	C76.3	Pelvis, NOS Buttock, NOS Groin, NOS Ischiorectal fossa Pelvic wall, NOS Perineum, NOS Rectovaginal septum Rectovesical septum Gluteal region, NOS Inguinal region, NOS Perirectal region, NOS Presacral region, NOS Sacrococcygeal region, NOS	Low Risk
TARGET-30-PAMVLG	Male	White	Not Hispanic or Latino	1978	Relapse	678	Dead	1540	2004	2008	ANBL00B1, A3973, AADM01P1, ANBL0032, ANBL0621	Stage 4	Not Amplified	Hyperdiploid (DI>1)	1.05	Unfavorable	Undifferentiated or Poorly Differentiated	Low	Neuroblastoma	C74.9	Adrenal gland, NOS Suprarenal gland Adrenal, NOS	High Risk					Bone Findings consistent with metastatic disease in right ischium and L2 and most likely the proximal right tibia.
TARGET-30-PAMVRA	Female	White	Not Hispanic or Latino	1554	Death	2433	Dead	2433	2004	2010	ANBL00B1, A3973, AADM01P1	Stage 4	Not Amplified	Hyperdiploid (DI>1)	1.17	Unfavorable	Differentiating	Low	Ganglioneuroblastoma, nodular	C74.9	Adrenal gland, NOS Suprarenal gland Adrenal, NOS	High Risk	75-85	10
TARGET-30-PAMWSV	Male	White	Not Hispanic or Latino	1190	Censored	3893	Alive	3893	2004	2014	ANBL00B1, A3973	Stage 4	Not Amplified	Hyperdiploid (DI>1)	1.21	Unfavorable	Undifferentiated or Poorly Differentiated	Intermediate	Ganglioneuroblastoma, nodular	C38.2	Posterior mediastinum	High Risk
TARGET-30-PAMXFP	Male	White	Not Hispanic or Latino	1053	Death	208	Dead	208	2004	2004	ANBL00B1	Stage 4	Amplified	Hyperdiploid (DI>1)	2.21	Unknown	Unknown	Unknown	Neuroblastoma	C74.9	Adrenal gland, NOS Suprarenal gland Adrenal, NOS	High Risk	80	20	30/70
TARGET-30-PAMXGF	Male	White	Not Hispanic or Latino	1327	Censored	3982	Alive	3982	2004	2015	ANBL00B1	Stage 4	Amplified	Hyperdiploid (DI>1)	1.47	Unfavorable	Undifferentiated or Poorly Differentiated	Intermediate	Ganglioneuroblastoma, nodular	C47.6	Peripheral nerves and Autonomic nervous system of trunk, NOS Peripheral nerves and Autonomic nervous system of (see list under C47): . Back . Flank . Trunk Lumbar nerve	High Risk
TARGET-30-PAMXWF	Male	Black or African American	Not Hispanic or Latino	932	Relapse	1039	Dead	1735	2004	2008	ANBL00B1, A3973	Stage 4	Not Amplified	Hyperdiploid (DI>1)	1.09	Unknown	Unknown	Unknown	Unknown	C74.9	Adrenal gland, NOS Suprarenal gland Adrenal, NOS	High Risk					Other, specify: Left orbit - this was a site of disease at patient`s initial diagnosis
TARGET-30-PAMXYK	Male	White	Not Hispanic or Latino	1157	Relapse	764	Dead	959	2004	2006	ANBL00B1, A3973, ADVL0524	Stage 4	Amplified	Diploid (DI=1)	1	Unfavorable	Undifferentiated or Poorly Differentiated	Intermediate	Neuroblastoma	C64.9	Kidney, NOS Renal, NOS Kidney parenchyma	High Risk					Bone
TARGET-30-PAMXYU	Female	White	Not Hispanic or Latino	185	Censored	2552	Alive	2552	2004	2011	ANBL00B1, P9641	Stage 1	Not Amplified	Hyperdiploid (DI>1)	1.28	Favorable	Undifferentiated or Poorly Differentiated	Low	Neuroblastoma	C48.0	Retroperitoneum Periadrenal tissue Perinephric tissue Peripancreatic tissue Perirenal tissue Retrocecal tissue Retroperitoneal tissue	Low Risk
TARGET-30-PAMYCE	Female	White	Not Hispanic or Latino	1059	Relapse	392	Dead	995	2004	2006	ANBL00B1, A3973, ANBL0032	Stage 4	Not Amplified	Diploid (DI=1)	1	Unfavorable	Undifferentiated or Poorly Differentiated	Intermediate	Neuroblastoma	C74.9	Adrenal gland, NOS Suprarenal gland Adrenal, NOS	High Risk					Bone Marrow; Other, specify: Thorax including supraclavicular neck and mediastinum.
TARGET-30-PAMYCK	Male	White	Not Hispanic or Latino	958	Censored	4109	Alive	4109	2004	2015	ANBL00B1, A3973, ALTE05N1	Stage 4	Amplified	Diploid (DI=1)	1	Unfavorable	Undifferentiated or Poorly Differentiated	Low	Neuroblastoma	C74.9	Adrenal gland, NOS Suprarenal gland Adrenal, NOS	High Risk
TARGET-30-PAMYPK	Male	White	Not Hispanic or Latino	1374	Relapse	371	Dead	597	2004	2005	ANBL00B1, A3973	Stage 4	Not Amplified	Hyperdiploid (DI>1)	2.07	Unfavorable	Undifferentiated or Poorly Differentiated	Low	Neuroblastoma	C48.0	Retroperitoneum Periadrenal tissue Perinephric tissue Peripancreatic tissue Perirenal tissue Retrocecal tissue Retroperitoneal tissue	High Risk					Bone Marrow
TARGET-30-PAMYVA	Male	Native Hawaiian or other Pacific Islander	Not Hispanic or Latino	988	Censored	4019	Alive	4019	2004	2015	ANBL00B1, A3973, ANBL0032	Stage 4	Not Amplified	Hyperdiploid (DI>1)	1.2	Unfavorable	Undifferentiated or Poorly Differentiated	Low	Neuroblastoma	C74.9	Adrenal gland, NOS Suprarenal gland Adrenal, NOS	High Risk
TARGET-30-PAMYXR	Female	Black or African American	Not Hispanic or Latino	713	Progression	374	Dead	421	2004	2005	ANBL00B1	Stage 4	Amplified	Diploid (DI=1)	1	Unknown	Unknown	Unknown	Unknown	C74.9	Adrenal gland, NOS Suprarenal gland Adrenal, NOS	High Risk					Primary Site
TARGET-30-PAMZCE	Male	White	Hispanic or Latino	847	Censored	3978	Alive	3978	2004	2015	ANBL00B1, A3973, ANBL0032	Stage 4	Amplified	Diploid (DI=1)	1	Unfavorable	Undifferentiated or Poorly Differentiated	High	Neuroblastoma	C76.2	Abdomen, NOS Abdominal wall, NOS Intra-abdominal site, NOS	High Risk
TARGET-30-PAMZGT	Male	White	Not Hispanic or Latino	602	Relapse	603	Alive	3823	2004	2014	ANBL00B1, A3973	Stage 4	Amplified	Diploid (DI=1)	1	Unknown	Unknown	Unknown	Neuroblastoma	C74.9	Adrenal gland, NOS Suprarenal gland Adrenal, NOS	High Risk					Other, specify: Cranial Fossa into Epidural Space
TARGET-30-PAMZMG	Female	White	Not Hispanic or Latino	614	Relapse	533	Dead	763	2004	2006	ANBL00B1, A3973	Stage 4	Amplified	Diploid (DI=1)	1	Unfavorable	Undifferentiated or Poorly Differentiated	Intermediate	Neuroblastoma	C74.9	Adrenal gland, NOS Suprarenal gland Adrenal, NOS	High Risk					Primary Site; Bone Marrow
TARGET-30-PAMZMJ	Male	White	Not Hispanic or Latino	195	Censored	2241	Alive	2241	2004	2010	ANBL00B1, P9641	Stage 1	Not Amplified	Hyperdiploid (DI>1)	1.74	Favorable	Undifferentiated or Poorly Differentiated	Low	Neuroblastoma	C74.9	Adrenal gland, NOS Suprarenal gland Adrenal, NOS	Low Risk
TARGET-30-PAMZRP	Female	White	Not Hispanic or Latino	120	Event	653	Alive	1414	2004	2008	B947, ANBL00B1, P9641	Stage 1	Not Amplified	Hyperdiploid (DI>1)	1.48	Favorable	Differentiating	Low	Neuroblastoma	C74.9	Adrenal gland, NOS Suprarenal gland Adrenal, NOS	Low Risk						100	0	100/0
TARGET-30-PAMZSH	Male	White	Not Hispanic or Latino	315	Censored	3334	Alive	3334	2004	2013	ANBL00B1, P9641	Stage 1	Not Amplified	Hyperdiploid (DI>1)	1.34	Favorable	Differentiating	Low	Neuroblastoma	C76.1	Thorax, NOS Axilla, NOS Chest, NOS Chest wall, NOS Intrathoracic site, NOS Thoracic wall, NOS Infraclavicular region, NOS Scapular region, NOS	Low Risk
TARGET-30-PAMZYM	Male	White	Not Hispanic or Latino	1191	Censored	3586	Alive	3586	2004	2014	ANBL00B1	Stage 4	Not Amplified	Diploid (DI=1)	1	Unfavorable	Undifferentiated or Poorly Differentiated	Intermediate	Neuroblastoma	C74.9	Adrenal gland, NOS Suprarenal gland Adrenal, NOS	High Risk
TARGET-30-PANAKY	Male	Not Reported	Hispanic or Latino	924	Censored	3896	Alive	3896	2004	2015	ANBL00B1	Stage 4	Amplified	Diploid (DI=1)	1	Unfavorable	Undifferentiated or Poorly Differentiated	Intermediate	Neuroblastoma	C74.9	Adrenal gland, NOS Suprarenal gland Adrenal, NOS	High Risk
TARGET-30-PANATP	Male	Asian	Not Hispanic or Latino	1631	Death	357	Dead	357	2004	2005	ANBL00B1	Stage 4	Not Amplified	Diploid (DI=1)	1	Unfavorable	Undifferentiated or Poorly Differentiated	Low	Neuroblastoma	C74.9	Adrenal gland, NOS Suprarenal gland Adrenal, NOS	High Risk
TARGET-30-PANBCI	Male	White	Not Hispanic or Latino	753	Relapse	607	Dead	1049	2004	2007	ANBL00B1, ADVL0524	Stage 4	Amplified	Diploid (DI=1)	1	Unfavorable	Undifferentiated or Poorly Differentiated	High	Neuroblastoma	C76.2	Abdomen, NOS Abdominal wall, NOS Intra-abdominal site, NOS	High Risk					Primary Site
TARGET-30-PANBJH	Female	Black or African American	Not Hispanic or Latino	1030	Progression	168	Dead	920	2004	2006	ANBL00B1, A3973, ANBL0322, ADVL0524	Stage 4	Not Amplified	Diploid (DI=1)	1	Unfavorable	Undifferentiated or Poorly Differentiated	Intermediate	Neuroblastoma	C74.9	Adrenal gland, NOS Suprarenal gland Adrenal, NOS	High Risk					Liver
TARGET-30-PANBMJ	Male	White	Not Hispanic or Latino	993	Relapse	577	Dead	3776	2004	2014	ANBL00B1, P9641, A3973, ANBL0032, ALTE05N1, ADVL0813, ADVL0921	Stage 4	Not Amplified	Diploid (DI=1)	1	Unfavorable	Undifferentiated or Poorly Differentiated	Low	Ganglioneuroblastoma, nodular	C47.6	Peripheral nerves and Autonomic nervous system of trunk, NOS Peripheral nerves and Autonomic nervous system of (see list under C47): . Back . Flank . Trunk Lumbar nerve	High Risk					Primary Site
TARGET-30-PANBSP	Female	White	Not Hispanic or Latino	1064	Relapse	470	Dead	659	2004	2006	ANBL00B1, A3973	Stage 4	Not Amplified	Diploid (DI=1)	1	Unfavorable	Undifferentiated or Poorly Differentiated	Low	Neuroblastoma	C64.9	Kidney, NOS Renal, NOS Kidney parenchyma	High Risk					Bone
TARGET-30-PANCEU	Male	Black or African American	Not Hispanic or Latino	814	Censored	4078	Alive	4078	2004	2015	ANBL00B1, A3973, AADM01P1, ANBL0032, ALTE05N1	Stage 4	Not Amplified	Diploid (DI=1)	1	Unfavorable	Undifferentiated or Poorly Differentiated	Low	Neuroblastoma	C48.0	Retroperitoneum Periadrenal tissue Perinephric tissue Peripancreatic tissue Perirenal tissue Retrocecal tissue Retroperitoneal tissue	High Risk
TARGET-30-PANCYF	Female	White	Hispanic or Latino	1646	Censored	1696	Alive	1696	2004	2009	ANBL00B1, A3973	Stage 4	Amplified	Diploid (DI=1)	1	Unfavorable	Undifferentiated or Poorly Differentiated	High	Neuroblastoma	C48.0	Retroperitoneum Periadrenal tissue Perinephric tissue Peripancreatic tissue Perirenal tissue Retrocecal tissue Retroperitoneal tissue	High Risk
TARGET-30-PANDGA	Female	White	Not Hispanic or Latino	666	Censored	3320	Alive	3320	2004	2013	ANBL02P1, ANBL00B1	Stage 4	Amplified	Hyperdiploid (DI>1)	1.3	Unfavorable	Undifferentiated or Poorly Differentiated	High	Neuroblastoma	C74.9	Adrenal gland, NOS Suprarenal gland Adrenal, NOS	High Risk
TARGET-30-PANDHZ	Male	Unknown	Unknown	1129	Progression	303	Dead	821	2004	2006	ANBL00B1, ANBL02P1	Stage 4	Not Amplified	Hyperdiploid (DI>1)	1.93	Unfavorable	Undifferentiated or Poorly Differentiated	Low	Neuroblastoma	C76.2	Abdomen, NOS Abdominal wall, NOS Intra-abdominal site, NOS	High Risk					Bone
TARGET-30-PANDVF	Male	White	Not Hispanic or Latino	687	Censored	3725	Alive	3725	2004	2014	ANBL00B1	Stage 4	Not Amplified	Diploid (DI=1)	1	Unfavorable	Undifferentiated or Poorly Differentiated	High	Neuroblastoma	C74.9	Adrenal gland, NOS Suprarenal gland Adrenal, NOS	High Risk
TARGET-30-PANEYN	Female	White	Hispanic or Latino	551	Death	61	Dead	61	2004	2004	ANBL00B1	Stage 4	Not Amplified	Hyperdiploid (DI>1)	1.83	Unfavorable	Undifferentiated or Poorly Differentiated	Low	Neuroblastoma	C76.2	Abdomen, NOS Abdominal wall, NOS Intra-abdominal site, NOS	High Risk
TARGET-30-PANGTS	Male	White	Not Hispanic or Latino	1639	Censored	3929	Alive	3929	2004	2015	ANBL00B1, A3973	Stage 4	Not Amplified	Hyperdiploid (DI>1)	1.08	Unfavorable	Undifferentiated or Poorly Differentiated	Intermediate	Ganglioneuroblastoma, nodular	C74.9	Adrenal gland, NOS Suprarenal gland Adrenal, NOS	High Risk
TARGET-30-PANGXK	Male	White	Not Hispanic or Latino	1266	Event	1855	Alive	3792	2004	2015	ANBL02P1, ANBL00B1, ALTE03N1	Stage 4	Not Amplified	Diploid (DI=1)	1	Unfavorable	Undifferentiated or Poorly Differentiated	Low	Ganglioneuroblastoma, nodular	C47.3	Peripheral nerves and Autonomic nervous system of thorax Peripheral nerves and Autonomic nervous system of (see list under C47): . Axilla . Chest . chest wall . thoracic wall . infraclavicular region . scapular region Intercostal nerve	High Risk	95	5	95/5
TARGET-30-PANHUA	Female	White	Not Hispanic or Latino	1430	Death	206	Dead	206	2004	2005	ANBL00B1	Stage 4	Not Amplified	Diploid (DI=1)	1	Unfavorable	Undifferentiated or Poorly Differentiated	Intermediate	Neuroblastoma	C76.2	Abdomen, NOS Abdominal wall, NOS Intra-abdominal site, NOS	High Risk
TARGET-30-PANIPC	Male	White	Not Hispanic or Latino	921	Relapse	159	Dead	209	2004	2005	ANBL00B1	Stage 4	Amplified	Hyperdiploid (DI>1)	1.68	Unknown	Unknown	Unknown	Neuroblastoma	C64.9	Kidney, NOS Renal, NOS Kidney parenchyma	High Risk					Other Metastatic Sites
TARGET-30-PANJLH	Male	White	Not Hispanic or Latino	1010	Death	500	Dead	500	2004	2006	ANBL00B1, A3973	Stage 4	Amplified	Diploid (DI=1)	1	Unfavorable	Undifferentiated or Poorly Differentiated	Intermediate	Neuroblastoma	C76.2	Abdomen, NOS Abdominal wall, NOS Intra-abdominal site, NOS	High Risk
TARGET-30-PANJMD	Male	White	Not Hispanic or Latino	1536	Event	493	Dead	816	2002	2004	ANBL00B1, A3973, ANBL0321	Stage 4	Not Amplified	Hyperdiploid (DI>1)	1.13	Unfavorable	Undifferentiated or Poorly Differentiated	Intermediate	Neuroblastoma	C74.9	Adrenal gland, NOS Suprarenal gland Adrenal, NOS	High Risk
TARGET-30-PANKFE	Female	White	Not Hispanic or Latino	1280	Censored	402	Alive	402	2004	2006	ANBL00B1, ACCL0331	Stage 4	Not Amplified	Diploid (DI=1)	1	Unfavorable	Undifferentiated or Poorly Differentiated	Low	Neuroblastoma	C74.9	Adrenal gland, NOS Suprarenal gland Adrenal, NOS	High Risk	90	10	90/10
TARGET-30-PANLET	Female	Unknown	Unknown	1973	Relapse	830	Dead	1212	2005	2008	ANBL00B1, ANBL0421	Stage 4	Not Amplified	Diploid (DI=1)	1	Unfavorable	Unknown	Unknown	Ganglioneuroblastoma, nodular	C74.9	Adrenal gland, NOS Suprarenal gland Adrenal, NOS	High Risk					Bone; Bone Marrow
TARGET-30-PANLSG	Female	White	Not Hispanic or Latino	1073	Event	715	Dead	891	2005	2007	ANBL00B1, A3973, ANBL0322	Stage 4	Amplified	Hyperdiploid (DI>1)	1.72	Unfavorable	Undifferentiated or Poorly Differentiated	High	Neuroblastoma	C74.9	Adrenal gland, NOS Suprarenal gland Adrenal, NOS	High Risk
TARGET-30-PANLWP	Male	Not Reported	Not Hispanic or Latino	1461	Death	224	Dead	224	2005	2005	ANBL00B1	Stage 4	Not Amplified	Hyperdiploid (DI>1)	1.17	Unfavorable	Unknown	Unknown	Ganglioneuroblastoma, nodular	C74.9	Adrenal gland, NOS Suprarenal gland Adrenal, NOS	High Risk
TARGET-30-PANNIJ	Male	White	Not Hispanic or Latino	1084	Relapse	603	Dead	944	2005	2007	ANBL00B1	Stage 4	Amplified	Hyperdiploid (DI>1)	1.17	Unknown	Unknown	Unknown	Neuroblastoma	C74.9	Adrenal gland, NOS Suprarenal gland Adrenal, NOS	High Risk					Primary Site; In RT field
TARGET-30-PANNMS	Female	White	Not Hispanic or Latino	1080	Censored	3509	Alive	3509	2005	2014	ANBL00B1, A3973, ANBL0032	Stage 4	Not Amplified	Hyperdiploid (DI>1)	2	Unfavorable	Unknown	Unknown	Neuroblastoma	C48.0	Retroperitoneum Periadrenal tissue Perinephric tissue Peripancreatic tissue Perirenal tissue Retrocecal tissue Retroperitoneal tissue	High Risk	90-95	5
TARGET-30-PANPUW	Male	White	Not Hispanic or Latino	765	Censored	3739	Alive	3739	2005	2015	ANBL00B1, A3973, ANBL0032	Stage 4	Amplified	Diploid (DI=1)	1	Unfavorable	Undifferentiated or Poorly Differentiated	Intermediate	Neuroblastoma	C74.9	Adrenal gland, NOS Suprarenal gland Adrenal, NOS	High Risk
TARGET-30-PANPVI	Male	White	Not Hispanic or Latino	1289	Relapse	520	Dead	1706	2005	2009	ANBL00B1, A3973, ANBL0621, ADVL0525, ADVL0714	Stage 4	Not Amplified	Hyperdiploid (DI>1)	1.11	Unfavorable	Differentiating	Intermediate	Neuroblastoma	C74.9	Adrenal gland, NOS Suprarenal gland Adrenal, NOS	High Risk					Bone; Other, specify: Soft tissue density in the anterior mediastinum between carotid and right subclavian. Right paraspinal soft tissue density at the level of the diaphragm. Soft tissue density in the right groin. Bone relapse is in the left proximal tibia.
TARGET-30-PANRHJ	Female	White	Not Hispanic or Latino	1117	Relapse	363	Dead	416	2005	2006	ANBL00B1	Stage 4	Not Amplified	Hyperdiploid (DI>1)	1.51	Unfavorable	Unknown	Unknown	Neuroblastoma	C76.1	Thorax, NOS Axilla, NOS Chest, NOS Chest wall, NOS Intrathoracic site, NOS Thoracic wall, NOS Infraclavicular region, NOS Scapular region, NOS	High Risk					Bone; Bone Marrow; Other Metastatic Sites
TARGET-30-PANRRN	Female	White	Hispanic or Latino	848	Censored	3479	Alive	3479	2005	2014	ANBL00B1, A3973, ANBL0032	Stage 4	Not Amplified	Hyperdiploid (DI>1)	2.15	Unfavorable	Undifferentiated or Poorly Differentiated	Intermediate	Neuroblastoma	C74.9	Adrenal gland, NOS Suprarenal gland Adrenal, NOS	High Risk
TARGET-30-PANRRW	Male	White	Not Hispanic or Latino	1730	Relapse	408	Alive	2178	2005	2011	ANBL00B1, A3973, ANBL0032, ANBL0322	Stage 4	Not Amplified	Diploid (DI=1)	1	Unfavorable	Unknown	Unknown	Neuroblastoma	C76.2	Abdomen, NOS Abdominal wall, NOS Intra-abdominal site, NOS	High Risk					Bone Marrow BMA neg. BMbiopsy r side pos.
TARGET-30-PANRVJ	Male	White	Not Hispanic or Latino	4781	Censored	3722	Alive	3722	2005	2015	ANBL00B1, ANBL0032, ALTE03N1	Stage 4	Not Amplified	Hyperdiploid (DI>1)	1.35	Unfavorable	Differentiating	Intermediate	Neuroblastoma	C76.2	Abdomen, NOS Abdominal wall, NOS Intra-abdominal site, NOS	High Risk
TARGET-30-PANSBN	Male	White	Not Hispanic or Latino	2329	Relapse	505	Dead	836	2005	2007	ANBL00B1	Stage 4	Not Amplified	Diploid (DI=1)	1	Unfavorable	Differentiating	High	Ganglioneuroblastoma, nodular	C38.3	Mediastinum, NOS	High Risk					Bone Marrow
TARGET-30-PANUIF	Female	White	Not Hispanic or Latino	2234	Censored	3726	Alive	3726	2005	2015	ANBL00B1, A3973, ANBL0032	Stage 4	Not Amplified	Diploid (DI=1)	1	Unfavorable	Undifferentiated or Poorly Differentiated	Low	Neuroblastoma	C76.2	Abdomen, NOS Abdominal wall, NOS Intra-abdominal site, NOS	High Risk
TARGET-30-PANUKV	Male	White	Not Hispanic or Latino	1486	Relapse	356	Dead	404	2005	2006	ANBL00B1, A3973	Stage 4	Amplified	Diploid (DI=1)	1	Unfavorable	Undifferentiated or Poorly Differentiated	Intermediate	Neuroblastoma	C74.9	Adrenal gland, NOS Suprarenal gland Adrenal, NOS	High Risk					Bone Marrow
TARGET-30-PANUVK	Female	White	Not Hispanic or Latino	1031	Death	1933	Dead	1933	2005	2010	ANBL00B1	Stage 4	Not Amplified	Hyperdiploid (DI>1)	1.6	Unfavorable	Unknown	Unknown	Neuroblastoma	C76.2	Abdomen, NOS Abdominal wall, NOS Intra-abdominal site, NOS	High Risk
TARGET-30-PANVAN	Female	White	Not Hispanic or Latino	1518	Relapse	646	Alive	3630	2005	2015	ANBL00B1, A3973, ANBL0032	Stage 4	Amplified	Hyperdiploid (DI>1)	1.61	Unfavorable	Undifferentiated or Poorly Differentiated	High	Neuroblastoma	C48.0	Retroperitoneum Periadrenal tissue Perinephric tissue Peripancreatic tissue Perirenal tissue Retrocecal tissue Retroperitoneal tissue	High Risk					Bone
TARGET-30-PANVWD	Female	White	Not Hispanic or Latino	749	Relapse	730	Dead	1279	2005	2009	ANBL00B1, A3973, ANBL0032	Stage 4	Not Amplified	Hyperdiploid (DI>1)	1.57	Unfavorable	Differentiating	Low	Ganglioneuroblastoma, nodular	C74.9	Adrenal gland, NOS Suprarenal gland Adrenal, NOS	High Risk					Bone; Bone Marrow Date of bone relapse is 07/17/2007.
TARGET-30-PANWAT	Female	White	Not Hispanic or Latino	1128	Progression	241	Alive	3559	2005	2015	ANBL00B1, A3973	Stage 4	Not Amplified	Hyperdiploid (DI>1)	1.52	Unfavorable	Unknown	Unknown	Neuroblastoma	C80.9	Unknown primary site	High Risk					Other, specify: Soft tissue, right supraclavicular region
TARGET-30-PANWBG	Female	White	Not Hispanic or Latino	948	Censored	3523	Alive	3523	2005	2015	ANBL00B1	Stage 4	Amplified	Hyperdiploid (DI>1)	1.46	Unfavorable	Unknown	Unknown	Neuroblastoma	C76.7	Other ill-defined sites Back, NOS Flank, NOS Trunk, NOS	High Risk			1/99
TARGET-30-PANWRR	Male	White	Not Hispanic or Latino	2937	Progression	267	Dead	345	2005	2006	ANBL00B1, A3973	Stage 4	Not Amplified	Diploid (DI=1)	1	Unfavorable	Differentiating	Low	Neuroblastoma	C76.2	Abdomen, NOS Abdominal wall, NOS Intra-abdominal site, NOS	High Risk					Lymph Nodes
TARGET-30-PANXFT	Female	White	Hispanic or Latino	1706	Relapse	490	Dead	593	2005	2007	ANBL00B1, A3973	Stage 4	Not Amplified	Hyperdiploid (DI>1)	2.09	Unfavorable	Differentiating	Intermediate	Ganglioneuroblastoma, nodular	C74.9	Adrenal gland, NOS Suprarenal gland Adrenal, NOS	High Risk					Bone Marrow; Liver; Lymph Nodes	40
TARGET-30-PANXJL	Male	Unknown	Unknown	5734	Censored	431	Alive	431	2005	2006	ANBL00B1	Stage 4	Not Amplified	Hyperdiploid (DI>1)	1.24	Unfavorable	Undifferentiated or Poorly Differentiated	Low	Ganglioneuroblastoma, nodular	C77.5	Pelvic lymph nodes Hypogastric lymph node Iliac lymph node Inferior epigastric lymph node Intrapelvic lymph node Obturator lymph node Paracervical lymph node Parametrial lymph node Presymphysial lymph node Sacral lymph node	High Risk
TARGET-30-PANYBL	Male	Asian	Not Hispanic or Latino	1216	Death	495	Dead	495	2005	2007	ANBL00B1, AADM01P1	Stage 4	Not Amplified	Hyperdiploid (DI>1)	1.85	Unknown	Unknown	Unknown	Unknown	C74.9	Adrenal gland, NOS Suprarenal gland Adrenal, NOS	High Risk
TARGET-30-PANYGR	Male	Unknown	Not Hispanic or Latino	993	Progression	281	Dead	283	2005	2006	ANBL00B1	Stage 4	Not Amplified	Diploid (DI=1)	1	Unfavorable	Undifferentiated or Poorly Differentiated	Unknown	Neuroblastoma	C48.8	Overlapping lesion of retroperitoneum and peritoneum (See note page 1)	High Risk					Primary Site; Bone; Other Metastatic Sites
TARGET-30-PANYUG	Male	White	Not Hispanic or Latino	614	Censored	1417	Alive	1417	2005	2009	AADM01P1, ANBL00B1, A3973	Stage 4	Not Amplified	Hyperdiploid (DI>1)	1.49	Unfavorable	Undifferentiated or Poorly Differentiated	Intermediate	Neuroblastoma	C48.0	Retroperitoneum Periadrenal tissue Perinephric tissue Peripancreatic tissue Perirenal tissue Retrocecal tissue Retroperitoneal tissue	High Risk
TARGET-30-PANZHT	Male	White	Not Hispanic or Latino	1454	Death	2528	Dead	2528	2005	2012	ANBL00B1, A3973, ADVL0921	Stage 4	Not Amplified	Hyperdiploid (DI>1)	1.12	Unfavorable	Undifferentiated or Poorly Differentiated	Intermediate	Neuroblastoma	C74.9	Adrenal gland, NOS Suprarenal gland Adrenal, NOS	High Risk
TARGET-30-PANZPV	Female	White	Hispanic or Latino	1757	Relapse	1013	Dead	1261	2005	2009	ANBL00B1	Stage 4	Not Amplified	Diploid (DI=1)	1	Unfavorable	Unknown	Unknown	Neuroblastoma	C22.0	Liver Hepatic, NOS	High Risk					Primary Site; Bone Marrow; Other Metastatic Sites
TARGET-30-PANZRV	Male	White	Not Hispanic or Latino	72	Censored	3434	Alive	3434	2005	2015	ANBL00B1	Stage 4s	Not Amplified	Hyperdiploid (DI>1)	2.5	Favorable	Undifferentiated or Poorly Differentiated	Intermediate	Neuroblastoma	C74.9	Adrenal gland, NOS Suprarenal gland Adrenal, NOS	Low Risk									hyperdiploid miscoded as diploid/hypodiploid in previous update
TARGET-30-PANZVU	Male	White	Not Hispanic or Latino	1713	Death	934	Dead	934	2005	2008	ANBL00B1, A3973	Stage 4	Not Amplified	Hyperdiploid (DI>1)	1.2	Unfavorable	Unknown	Unknown	Neuroblastoma	C74.9	Adrenal gland, NOS Suprarenal gland Adrenal, NOS	High Risk
TARGET-30-PAPAKS	Female	White	Not Hispanic or Latino	677	Censored	2777	Alive	2777	2005	2013	ANBL00B1	Stage 4	Amplified	Hyperdiploid (DI>1)	1.64	Unfavorable	Undifferentiated or Poorly Differentiated	Low	Neuroblastoma	C76.2	Abdomen, NOS Abdominal wall, NOS Intra-abdominal site, NOS	High Risk
TARGET-30-PAPBFP	Male	White	Not Hispanic or Latino	1800	Event	552	Dead	586	2005	2007	ANBL00B1, AADM01P1, ANBL0621	Stage 4	Not Amplified	Hyperdiploid (DI>1)	1.43	Unfavorable	Undifferentiated or Poorly Differentiated	Low	Neuroblastoma	C38.1	Anterior mediastinum	High Risk
TARGET-30-PAPBGH	Female	Native Hawaiian or other Pacific Islander	Not Hispanic or Latino	1074	Relapse	470	Dead	723	2005	2007	ANBL00B1, A3973, ANBL0032	Stage 4	Not Amplified	Diploid (DI=1)	1	Unfavorable	Undifferentiated or Poorly Differentiated	Unknown	Neuroblastoma	C74.9	Adrenal gland, NOS Suprarenal gland Adrenal, NOS	High Risk					Other, specify: Right temporal lobe metastasis - right skull with mass effect.
TARGET-30-PAPBJE	Male	White	Not Hispanic or Latino	1860	Censored	3467	Alive	3467	2005	2015	AADM01P1, ANBL00B1, A3973, ALTE05N1	Stage 4	Amplified	Diploid (DI=1)	1	Unfavorable	Undifferentiated or Poorly Differentiated	High	Neuroblastoma	C64.9	Kidney, NOS Renal, NOS Kidney parenchyma	High Risk
TARGET-30-PAPBJT	Male	White	Not Hispanic or Latino	570	Death	196	Dead	196	2005	2006	ANBL00B1	Stage 4	Not Amplified	Diploid (DI=1)	1	Unknown	Unknown	Unknown	Neuroblastoma	C80.9	Unknown primary site	High Risk
TARGET-30-PAPBWW	Male	White	Not Hispanic or Latino	888	Relapse	295	Alive	3205	2005	2014	ANBL00B1	Stage 4	Not Amplified	Hyperdiploid (DI>1)	2.06	Unfavorable	Unknown	Unknown	Neuroblastoma	C74.9	Adrenal gland, NOS Suprarenal gland Adrenal, NOS	High Risk					Primary Site
TARGET-30-PAPBZI	Male	White	Not Hispanic or Latino	1710	Progression	172	Dead	430	2005	2007	ANBL00B1, A3973	Stage 4	Not Amplified	Hyperdiploid (DI>1)	1.99	Unfavorable	Unknown	Unknown	Neuroblastoma	C76.2	Abdomen, NOS Abdominal wall, NOS Intra-abdominal site, NOS	High Risk					Bone
TARGET-30-PAPCSJ	Male	White	Unknown	1430	Progression	204	Dead	376	2005	2006	ANBL00B1, A3973	Stage 4	Not Amplified	Diploid (DI=1)	1	Unfavorable	Unknown	Unknown	Ganglioneuroblastoma, nodular	C48.0	Retroperitoneum Periadrenal tissue Perinephric tissue Peripancreatic tissue Perirenal tissue Retrocecal tissue Retroperitoneal tissue	High Risk					Primary Site
TARGET-30-PAPCTS	Male	Black or African American	Not Hispanic or Latino	2008	Relapse	2236	Dead	2636	2005	2013	ANBL00B1	Stage 4	Amplified	Diploid (DI=1)	1	Unfavorable	Undifferentiated or Poorly Differentiated	Unknown	Neuroblastoma	C64.9	Kidney, NOS Renal, NOS Kidney parenchyma	High Risk					Bone; Bone Marrow; Other Metastatic Sites
TARGET-30-PAPDIM	Female	Black or African American	Not Hispanic or Latino	1455	Event	406	Dead	1311	2005	2009	ANBL00B1, ANBL0322, ANBL0621	Stage 4	Not Amplified	Hyperdiploid (DI>1)	1.6	Unfavorable	Undifferentiated or Poorly Differentiated	Low	Neuroblastoma	C48.0	Retroperitoneum Periadrenal tissue Perinephric tissue Peripancreatic tissue Perirenal tissue Retrocecal tissue Retroperitoneal tissue	High Risk
TARGET-30-PAPDNP	Female	White	Not Hispanic or Latino	1466	Death	235	Dead	235	2005	2006	ANBL00B1, A3973	Stage 4	Not Amplified	Diploid (DI=1)	1	Unfavorable	Undifferentiated or Poorly Differentiated	Low	Ganglioneuroblastoma, nodular	C48.0	Retroperitoneum Periadrenal tissue Perinephric tissue Peripancreatic tissue Perirenal tissue Retrocecal tissue Retroperitoneal tissue	High Risk
TARGET-30-PAPEAV	Female	White	Not Hispanic or Latino	696	Censored	3462	Alive	3462	2005	2015	ANBL00B1, A3973, ANBL0032	Stage 4	Not Amplified	Hyperdiploid (DI>1)	1.73	Unfavorable	Differentiating	Low	Neuroblastoma	C74.9	Adrenal gland, NOS Suprarenal gland Adrenal, NOS	High Risk	85-90	30
TARGET-30-PAPEFE	Male	Black or African American	Not Hispanic or Latino	990	Progression	138	Dead	150	2005	2006	ANBL00B1, A3973	Stage 4	Amplified	Diploid (DI=1)	1	Unfavorable	Undifferentiated or Poorly Differentiated	Intermediate	Neuroblastoma	C74.9	Adrenal gland, NOS Suprarenal gland Adrenal, NOS	High Risk					Primary Site; Lung (parenchymal)
TARGET-30-PAPEJW	Female	Asian	Not Hispanic or Latino	757	Death	392	Dead	392	2006	2007	ANBL00B1, A3973	Stage 4	Amplified	Diploid (DI=1)	1	Unfavorable	Undifferentiated or Poorly Differentiated	Intermediate	Neuroblastoma	C74.9	Adrenal gland, NOS Suprarenal gland Adrenal, NOS	High Risk
TARGET-30-PAPEVV	Male	White	Not Hispanic or Latino	1050	Censored	3130	Alive	3130	2006	2014	ANBL00B1, A3973, ANBL0032	Stage 4	Amplified	Hyperdiploid (DI>1)	1.94	Unfavorable	Undifferentiated or Poorly Differentiated	High	Neuroblastoma	C76.2	Abdomen, NOS Abdominal wall, NOS Intra-abdominal site, NOS	High Risk
TARGET-30-PAPGJR	Female	White	Not Hispanic or Latino	611	Death	26	Dead	26	2006	2006	ANBL00B1, A3973	Stage 4	Amplified	Diploid (DI=1)	1	Unfavorable	Undifferentiated or Poorly Differentiated	Intermediate	Neuroblastoma	C74.9	Adrenal gland, NOS Suprarenal gland Adrenal, NOS	High Risk
TARGET-30-PAPHGF	Female	Black or African American	Not Hispanic or Latino	890	Death	24	Dead	24	2006	2006	ANBL00B1	Stage 4	Amplified	Diploid (DI=1)	1	Unfavorable	Unknown	Unknown	Neuroblastoma	C74.9	Adrenal gland, NOS Suprarenal gland Adrenal, NOS	High Risk
TARGET-30-PAPHPE	Male	Black or African American	Not Hispanic or Latino	806	Relapse	453	Dead	470	2006	2007	ANBL00B1	Stage 4	Not Amplified	Hyperdiploid (DI>1)	1.13	Unfavorable	Unknown	Unknown	Neuroblastoma	C76.2	Abdomen, NOS Abdominal wall, NOS Intra-abdominal site, NOS	High Risk	90	10	98/2		Primary Site; Other Metastatic Sites
TARGET-30-PAPICY	Female	White	Not Hispanic or Latino	58	Censored	205	Alive	205	2006	2006	ANBL00B1	Stage 4s	Not Amplified	Hyperdiploid (DI>1)	1.31	Favorable	Undifferentiated or Poorly Differentiated	Intermediate	Neuroblastoma	C44.7	Skin of lower limb and hip Skin of: . Ankle . Calf . Foo	Low Risk									hyperdiploid miscoded as diploid/hypodiploid in previous update
TARGET-30-PAPJLD	Male	White	Not Hispanic or Latino	1309	Relapse	2007	Dead	2679	2006	2013	ANBL00B1	Stage 4	Not Amplified	Hyperdiploid (DI>1)	2.13	Unfavorable	Undifferentiated or Poorly Differentiated	High	Ganglioneuroblastoma, nodular	C74.9	Adrenal gland, NOS Suprarenal gland Adrenal, NOS	High Risk					Bone; Bone Marrow
TARGET-30-PAPKWN	Female	White	Unknown	710	Relapse	260	Dead	465	2006	2007	ANBL00B1	Stage 4	Amplified	Hyperdiploid (DI>1)	1.6	Unfavorable	Undifferentiated or Poorly Differentiated	High	Neuroblastoma	C76.0	Head, face or neck, NOS Cheek, NOS Jaw, NOS Nose, NOS Cervical region, NOS Supraclavicular region, NOS	High Risk					Bone Marrow
TARGET-30-PAPKXS	Female	White	Not Hispanic or Latino	2547	Relapse	978	Dead	2384	2006	2012	ANBL00B1, ADVL0821	Stage 4	Not Amplified	Hyperdiploid (DI>1)	1.1	Unfavorable	Undifferentiated or Poorly Differentiated	Intermediate	Neuroblastoma	C74.9	Adrenal gland, NOS Suprarenal gland Adrenal, NOS	High Risk					Other Metastatic Sites
TARGET-30-PAPLSD	Male	White	Not Hispanic or Latino	710	Relapse	583	Dead	1383	2006	2010	ANBL00B1, ANBL0421	Stage 4	Not Amplified	Diploid (DI=1)	1	Unknown	Unknown	Unknown	Neuroblastoma	C76.2	Abdomen, NOS Abdominal wall, NOS Intra-abdominal site, NOS	High Risk	20	75	20/80		Other, specify: brain
TARGET-30-PAPNEP	Male	White	Not Hispanic or Latino	720	Death	203	Dead	203	2006	2007	ANBL00B1	Stage 4	Amplified	Diploid (DI=1)	1	Unfavorable	Unknown	Unknown	Neuroblastoma	C64.9	Kidney, NOS Renal, NOS Kidney parenchyma	High Risk	70	25	70/30
TARGET-30-PAPPKJ	Male	White	Not Hispanic or Latino	1731	Death	617	Dead	617	2006	2008	ANBL00B1	Stage 4	Not Amplified	Hyperdiploid (DI>1)	1.16	Unfavorable	Undifferentiated or Poorly Differentiated	High	Ganglioneuroblastoma, nodular	C74.9	Adrenal gland, NOS Suprarenal gland Adrenal, NOS	High Risk
TARGET-30-PAPREJ	Female	White	Not Hispanic or Latino	3806	Relapse	930	Dead	1281	2006	2010	ANBL00B1	Stage 4	Amplified	Hyperdiploid (DI>1)	1.12	Unfavorable	Unknown	Unknown	Neuroblastoma	C76.2	Abdomen, NOS Abdominal wall, NOS Intra-abdominal site, NOS	High Risk	80				Primary Site
TARGET-30-PAPRMJ	Male	White	Hispanic or Latino	1339	Unknown		Unknown		2006			Stage 4	Not Amplified	Diploid (DI=1)		Unknown	Unknown	Unknown	Unknown	C74.1	Medulla of adrenal gland	High Risk	10	0	10/90
TARGET-30-PAPRPR	Female	White	Not Hispanic or Latino	614	Relapse	1207	Dead	1585	2006	2010	ANBL00B1	Stage 4	Amplified	Diploid (DI=1)	1	Unfavorable	Unknown	Unknown	Neuroblastoma	C41.0	Bones of skull and face and associated joints (excludes Mandible C41.1) Calvarium Cranial bone Ethmoid bone Facial bone Frontal bone Hyoid bone Maxilla Upper jaw bone Nasal bone Occipital bone Orbital bone Parietal bone Skull, NOS Sphenoid b	High Risk					Bone Marrow
TARGET-30-PAPRTD	Male	White	Not Hispanic or Latino	1568	Censored	1030	Alive	1030	2006	2009	ANBL00B1, ANBL0032	Stage 4	Not Amplified	Diploid (DI=1)	1	Unfavorable	Unknown	Unknown	Ganglioneuroblastoma, nodular	C76.2	Abdomen, NOS Abdominal wall, NOS Intra-abdominal site, NOS	High Risk	100	0	100/0
TARGET-30-PAPRXW	Male	White	Unknown	888	Censored	3187	Alive	3187	2006	2015	ANBL00B1	Stage 4	Amplified	Diploid (DI=1)	1	Unfavorable	Undifferentiated or Poorly Differentiated	Intermediate	Neuroblastoma	C74.9	Adrenal gland, NOS Suprarenal gland Adrenal, NOS	High Risk	60	20	60/40
TARGET-30-PAPSEI	Female	White	Not Hispanic or Latino	573	Relapse	1710	Dead	2056	2006	2012	ANBL00B1, ADVL0912	Stage 4	Amplified	Diploid (DI=1)	1	Unfavorable	Undifferentiated or Poorly Differentiated	Intermediate	Neuroblastoma	C74.9	Adrenal gland, NOS Suprarenal gland Adrenal, NOS	High Risk	40	5	40/60		Primary Site
TARGET-30-PAPSKM	Male	Native Hawaiian or other Pacific Islander	Not Hispanic or Latino	1330	Relapse	573	Dead	1019	2006	2009	ANBL00B1, ANBL0421	Stage 4	Not Amplified	Hyperdiploid (DI>1)	1.4	Unfavorable	Undifferentiated or Poorly Differentiated	High	Neuroblastoma	C74.9	Adrenal gland, NOS Suprarenal gland Adrenal, NOS	High Risk	100	0	100/0		Bone; Bone Marrow
TARGET-30-PAPSMC	Male	Not Reported	Hispanic or Latino	1337	Relapse	369	Alive	3070	2006	2015	ANBL00B1, ANBL0032	Stage 4	Amplified	Hyperdiploid (DI>1)	1.16	Unfavorable	Unknown	Unknown	Neuroblastoma	C74.1	Medulla of adrenal gland	High Risk	100	95	100/0		Bone Marrow
TARGET-30-PAPSSE	Male	Unknown	Not Hispanic or Latino	1267	Censored	2518	Alive	2518	2006	2013	ANBL00B1	Stage 4	Not Amplified	Diploid (DI=1)	1	Unfavorable	Unknown	Unknown	Ganglioneuroblastoma, nodular	C48.0	Retroperitoneum Periadrenal tissue Perinephric tissue Peripancreatic tissue Perirenal tissue Retrocecal tissue Retroperitoneal tissue	High Risk	100	10	100/10
TARGET-30-PAPTAN	Male	Black or African American	Not Hispanic or Latino	1462	Censored	2054	Alive	2054	2006	2012	ANBL00B1	Stage 4	Not Amplified	Hyperdiploid (DI>1)	1.18	Unfavorable	Unknown	Unknown	Ganglioneuroblastoma, nodular	C38.2	Posterior mediastinum	High Risk	40	20	40/60
TARGET-30-PAPTCR	Female	White	Not Hispanic or Latino	754	Event	394	Dead	456	2006	2007	ANBL00B1, ANBL0621	Stage 4	Unknown	Unknown		Unknown	Unknown	Unknown	Neuroblastoma	C74.9	Adrenal gland, NOS Suprarenal gland Adrenal, NOS	High Risk	20	10	20/80
TARGET-30-PAPTDH	Female	White	Not Hispanic or Latino	11	Second Malignant Neoplasm	193	Alive	3264	2006	2015	ANBL00B1	Stage 4s	Not Amplified	Hyperdiploid (DI>1)	1.1	Favorable	Undifferentiated or Poorly Differentiated	Low	Neuroblastoma	C74.9	Adrenal gland, NOS Suprarenal gland Adrenal, NOS	Low Risk	40	30	40/60						hyperdiploid miscoded as diploid/hypodiploid in previous update
TARGET-30-PAPTFZ	Male	Black or African American	Not Hispanic or Latino	564	Relapse	516	Dead	779	2006	2008	ANBL00B1, ANBL0421, ANBL0621	Stage 4	Amplified	Hyperdiploid (DI>1)	1.16	Unfavorable	Undifferentiated or Poorly Differentiated	High	Neuroblastoma	C74.9	Adrenal gland, NOS Suprarenal gland Adrenal, NOS	High Risk	5	0	5/95		Bone
TARGET-30-PAPTIP	Male	White	Not Hispanic or Latino	1208	Relapse	372	Dead	1492	2006	2010	ANBL00B1, ADVL0912	Stage 4	Amplified	Hyperdiploid (DI>1)	1.74	Unfavorable	Undifferentiated or Poorly Differentiated	High	Neuroblastoma	C74.9	Adrenal gland, NOS Suprarenal gland Adrenal, NOS	High Risk	80	0	80/20		Primary Site
TARGET-30-PAPTJB	Male	White	Not Hispanic or Latino	1991	Censored	3220	Alive	3220	2006	2015	ANBL00B1	Stage 4	Not Amplified	Hyperdiploid (DI>1)	1.62	Unfavorable	Unknown	Unknown	Neuroblastoma	C40.2	Long bones of lower limb and associated joints Bone of leg Femur Fibula Knee joint, NOS Semilunar cartilage Lateral meniscus of knee joint Medial meniscus of knee joint Tibia	High Risk	50	5	50/50
TARGET-30-PAPTLA	Female	White	Not Hispanic or Latino	1089	Event	334	Dead	2220	2006	2013	ANBL0032, ANBL0421, ADVL0911, ADVL1011, ADVL1111	Stage 4	Not Amplified	Hyperdiploid (DI>1)		Unfavorable	Unknown	Unknown	Unknown	C74.9	Adrenal gland, NOS Suprarenal gland Adrenal, NOS	High Risk	10	10	10/90
TARGET-30-PAPTLD	Male	White	Not Hispanic or Latino	1244	Relapse	617	Dead	2679	2006	2014	ANBL00B1, ANBL0032	Stage 4	Not Amplified	Hyperdiploid (DI>1)	1.66	Unfavorable	Undifferentiated or Poorly Differentiated	High	Neuroblastoma	C74.9	Adrenal gland, NOS Suprarenal gland Adrenal, NOS	High Risk	90	0	90/10		Other, specify: Brain
TARGET-30-PAPTLV	Female	White	Not Hispanic or Latino	641	Relapse	366	Dead	575	2006	2008	ANBL00B1	Stage 4	Amplified	Diploid (DI=1)	1	Unfavorable	Undifferentiated or Poorly Differentiated	Low	Neuroblastoma	C74.9	Adrenal gland, NOS Suprarenal gland Adrenal, NOS	High Risk					Bone; Other, specify: Liver and Lungs
TARGET-30-PAPTLY	Female	White	Not Hispanic or Latino	1514	Censored	2955	Alive	2955	2006	2014	ANBL00B1	Stage 4	Amplified	Hyperdiploid (DI>1)	1.17	Unfavorable	Unknown	Unknown	Neuroblastoma	C76.2	Abdomen, NOS Abdominal wall, NOS Intra-abdominal site, NOS	High Risk	60	0	60/40
TARGET-30-PAPTMM	Female	White	Hispanic or Latino	559	Censored	3186	Alive	3186	2006	2015	ANBL00B1	Stage 4	Amplified	Diploid (DI=1)	1	Unfavorable	Undifferentiated or Poorly Differentiated	Unknown	Neuroblastoma	C74.9	Adrenal gland, NOS Suprarenal gland Adrenal, NOS	High Risk	80	0	80/20
TARGET-30-PAPUAR	Female	Asian	Not Hispanic or Latino	515	Censored	3065	Alive	3065	2006	2015	ANBL00B1	Stage 4	Not Amplified	Diploid (DI=1)	1	Favorable	Undifferentiated or Poorly Differentiated	Intermediate	Neuroblastoma	C76.1	Thorax, NOS Axilla, NOS Chest, NOS Chest wall, NOS Intrathoracic site, NOS Thoracic wall, NOS Infraclavicular region, NOS Scapular region, NOS	High Risk	70	10	70/30
TARGET-30-PAPUEB	Female	White	Not Hispanic or Latino	1595	Censored	2772	Alive	2772	2006	2014	ANBL00B1	Stage 4	Not Amplified	Hyperdiploid (DI>1)	2.18	Unfavorable	Undifferentiated or Poorly Differentiated	Unknown	Neuroblastoma	C76.2	Abdomen, NOS Abdominal wall, NOS Intra-abdominal site, NOS	High Risk	40	5	40/60
TARGET-30-PAPUJU	Male	Black or African American	Not Hispanic or Latino	954	Censored	3193	Alive	3193	2006	2015	ANBL00B1	Stage 4	Not Amplified	Hyperdiploid (DI>1)	1.08	Unknown	Unknown	Unknown	Unknown	C74.9	Adrenal gland, NOS Suprarenal gland Adrenal, NOS	High Risk	60	10	60/40
TARGET-30-PAPUNH	Female	White	Not Hispanic or Latino	3425	Censored	2958	Alive	2958	2006	2014	ANBL00B1	Stage 3	Amplified	Hyperdiploid (DI>1)	1.77	Unfavorable	Undifferentiated or Poorly Differentiated	High	Neuroblastoma	C48.0	Retroperitoneum Periadrenal tissue Perinephric tissue Peripancreatic tissue Perirenal tissue Retrocecal tissue Retroperitoneal tissue	High Risk	30	5	30/70
TARGET-30-PAPUTN	Male	White	Not Hispanic or Latino	1223	Relapse	284	Dead	284	2006	2007	ANBL00B1	Stage 4	Amplified	Diploid (DI=1)	1	Unknown	Unknown	Unknown	Unknown	C74.9	Adrenal gland, NOS Suprarenal gland Adrenal, NOS	High Risk	0		0/100		Bone Marrow; Other, specify: liver
TARGET-30-PAPUWY	Female	White	Not Hispanic or Latino	1955	Relapse	765	Dead	1102	2006	2009	ANBL00B1, ANBL0621	Stage 4	Not Amplified	Diploid (DI=1)	1	Unfavorable	Undifferentiated or Poorly Differentiated	High	Neuroblastoma	C74.9	Adrenal gland, NOS Suprarenal gland Adrenal, NOS	High Risk	40	10	40/60		Bone; Other Metastatic Sites; Other, specify: Left supraclavicular region with hilar, pretracheal, and subcarinal lymph nodes._x000D_ MIBG scan positive for metastases in right pelvis, bilateral proximal femora, midvertebral column, left lung apex, left thigh and skull.
TARGET-30-PAPVEB	Male	White	Not Hispanic or Latino	1720	Relapse	263	Dead	1211	2006	2010	ANBL00B1, ANBL0621	Stage 2b	Not Amplified	Hyperdiploid (DI>1)	1.12	Unfavorable	Differentiating	Intermediate	Neuroblastoma	C74.9	Adrenal gland, NOS Suprarenal gland Adrenal, NOS	Low Risk	60	10	60/40		Bone; Bone Marrow	90			hyperdiploid miscoded as diploid/hypodiploid in previous update
TARGET-30-PAPVFD	Male	White	Not Hispanic or Latino	1961	Death	1765	Dead	1765	2006	2011	ANBL00B1	Stage 4	Not Amplified	Hyperdiploid (DI>1)	1.11	Unfavorable	Unknown	Unknown	Neuroblastoma	C74.1	Medulla of adrenal gland	High Risk	90	10	90/10
TARGET-30-PAPVRN	Male	White	Not Hispanic or Latino	2300	Censored	2889	Alive	2889	2006	2014	ANBL00B1	Stage 4	Not Amplified	Hyperdiploid (DI>1)	1.19	Unfavorable	Differentiating	Low	Ganglioneuroblastoma, nodular	C76.2	Abdomen, NOS Abdominal wall, NOS Intra-abdominal site, NOS	High Risk	30
TARGET-30-PAPVXS	Male	Black or African American	Not Hispanic or Latino	1366	Death	224	Dead	224	2006	2007	ANBL00B1	Stage 4	Not Amplified	Diploid (DI=1)	1	Unfavorable	Undifferentiated or Poorly Differentiated	High	Neuroblastoma	C74.9	Adrenal gland, NOS Suprarenal gland Adrenal, NOS	High Risk	80	10	80/20
TARGET-30-PAPWFY	Male	White	Hispanic or Latino	757	Relapse	651	Dead	1014	2006	2009	ANBL00B1	Stage 4	Amplified	Hyperdiploid (DI>1)	1.9	Unknown	Unknown	Unknown	Unknown	C74.9	Adrenal gland, NOS Suprarenal gland Adrenal, NOS	High Risk	70	60-70	70/30		Primary Site
TARGET-30-PAPWUC	Male	White	Not Hispanic or Latino	983	Censored	3186	Alive	3186	2006	2015	ANBL00B1	Stage 4	Not Amplified	Hyperdiploid (DI>1)	1.63	Unfavorable	Undifferentiated or Poorly Differentiated	Intermediate	Neuroblastoma	C74.9	Adrenal gland, NOS Suprarenal gland Adrenal, NOS	High Risk	80	10	80/20
TARGET-30-PAPYNZ	Male	White	Not Hispanic or Latino	1024	Relapse	312	Dead	336	2007	2007	ANBL00B1	Stage 4	Amplified	Hyperdiploid (DI>1)	1.72	Unfavorable	Unknown	Unknown	Neuroblastoma	C76.2	Abdomen, NOS Abdominal wall, NOS Intra-abdominal site, NOS	High Risk	0	0	0/100		Other Metastatic Sites
TARGET-30-PAPZFW	Male	White	Not Hispanic or Latino	1342	Censored	3153	Alive	3153	2007	2015	ANBL00B1	Stage 4	Not Amplified	Hyperdiploid (DI>1)	1.93	Unfavorable	Unknown	Unknown	Ganglioneuroblastoma, nodular	C76.2	Abdomen, NOS Abdominal wall, NOS Intra-abdominal site, NOS	High Risk	30	10	30/70
TARGET-30-PAPZWS	Female	White	Hispanic or Latino	557	Death	237	Dead	237	2007	2007	ANBL00B1	Stage 4	Amplified	Diploid (DI=1)	1	Unfavorable	Undifferentiated or Poorly Differentiated	High	Neuroblastoma	C76.2	Abdomen, NOS Abdominal wall, NOS Intra-abdominal site, NOS	High Risk	40	10	40/60
TARGET-30-PAPZYP	Female	White	Hispanic or Latino	1010	Censored	2386	Alive	2386	2007	2013	ANBL00B1	Stage 4	Amplified	Diploid (DI=1)	1	Unfavorable	Undifferentiated or Poorly Differentiated	Unknown	Neuroblastoma	C48.0	Retroperitoneum Periadrenal tissue Perinephric tissue Peripancreatic tissue Perirenal tissue Retrocecal tissue Retroperitoneal tissue	High Risk	90	10	90/10
TARGET-30-PAPZYZ	Female	Black or African American	Not Hispanic or Latino	550	Censored	1209	Alive	1209	2007	2010	ANBL00B1, ANBL0032	Stage 4	Amplified	Hyperdiploid (DI>1)	1.68	Unknown	Unknown	Unknown	Neuroblastoma	C48.0	Retroperitoneum Periadrenal tissue Perinephric tissue Peripancreatic tissue Perirenal tissue Retrocecal tissue Retroperitoneal tissue	High Risk	60		60/40
TARGET-30-PARABJ	Female	White	Not Hispanic or Latino	661	Censored	2881	Alive	2881	2007	2014	ANBL00B1	Stage 4	Not Amplified	Hyperdiploid (DI>1)	1.15	Unfavorable	Unknown	Unknown	Ganglioneuroblastoma, nodular	C76.2	Abdomen, NOS Abdominal wall, NOS Intra-abdominal site, NOS	High Risk	25	10	25/75
TARGET-30-PARABN	Male	White	Not Hispanic or Latino	974	Relapse	607	Dead	827	2007	2009	ANBL00B1, ANBL0032	Stage 4	Amplified	Hyperdiploid (DI>1)	1.96	Unknown	Unknown	Unknown	Neuroblastoma	C74.9	Adrenal gland, NOS Suprarenal gland Adrenal, NOS	High Risk	10	10	10/90		Bone
TARGET-30-PARACM	Female	Black or African American	Not Hispanic or Latino	1442	Censored	2994	Alive	2994	2007	2015	ANBL00B1	Stage 4	Not Amplified	Hyperdiploid (DI>1)	1.8	Unfavorable	Undifferentiated or Poorly Differentiated	High	Ganglioneuroblastoma, nodular	C74.9	Adrenal gland, NOS Suprarenal gland Adrenal, NOS	High Risk	10-20	10	10-20/80-90
TARGET-30-PARACR	Male	White	Not Hispanic or Latino	1191	Censored	2953	Alive	2953	2007	2015	ANBL00B1	Stage 4	Unknown	Unknown		Unfavorable	Undifferentiated or Poorly Differentiated	Unknown	Neuroblastoma	C76.2	Abdomen, NOS Abdominal wall, NOS Intra-abdominal site, NOS	High Risk	0		0/100
TARGET-30-PARACS	Male	White	Not Hispanic or Latino	1180	Censored	1328	Alive	1328	2007	2010	ANBL00B1	Stage 4	Not Amplified	Hyperdiploid (DI>1)	1.16	Unfavorable	Undifferentiated or Poorly Differentiated	High	Neuroblastoma	C48.0	Retroperitoneum Periadrenal tissue Perinephric tissue Peripancreatic tissue Perirenal tissue Retrocecal tissue Retroperitoneal tissue	High Risk	80	10	80/20
TARGET-30-PARAHE	Male	White	Not Hispanic or Latino	1326	Relapse	646	Dead	2232	2007	2013	ANBL00B1	Stage 4	Not Amplified	Diploid (DI=1)	1	Unfavorable	Undifferentiated or Poorly Differentiated	Intermediate	Neuroblastoma	C48.0	Retroperitoneum Periadrenal tissue Perinephric tissue Peripancreatic tissue Perirenal tissue Retrocecal tissue Retroperitoneal tissue	High Risk	10	10	10/90		Bone Marrow; Other Metastatic Sites
TARGET-30-PARAMT	Male	White	Not Hispanic or Latino	885	Death	493	Dead	493	2007	2008	ANBL00B1	Stage 4	Not Amplified	Hyperdiploid (DI>1)	1.11	Unfavorable	Undifferentiated or Poorly Differentiated	Intermediate	Ganglioneuroblastoma, nodular	C74.9	Adrenal gland, NOS Suprarenal gland Adrenal, NOS	High Risk	80	10	80/20
TARGET-30-PARASL	Female	White	Not Hispanic or Latino	1606	Death	199	Dead	199	2007	2007	ANBL00B1	Stage 4	Not Amplified	Hyperdiploid (DI>1)	1.1	Unknown	Unknown	Unknown	Unknown	C74.9	Adrenal gland, NOS Suprarenal gland Adrenal, NOS	High Risk	60-70	10	60-70/30-40
TARGET-30-PARBAJ	Male	White	Not Hispanic or Latino	35	Relapse	302	Alive	3122	2007	2015	ANBL00B1	Stage 3	Not Amplified	Hyperdiploid (DI>1)	1.18	Favorable	Undifferentiated or Poorly Differentiated	Intermediate	Neuroblastoma	C48.0	Retroperitoneum Periadrenal tissue Perinephric tissue Per	Intermediate Risk					Primary Site	40-85	0		hyperdiploid miscoded as diploid/hypodiploid in previous update
TARGET-30-PARBGP	Female	Black or African American	Not Hispanic or Latino	3625	Relapse	1524	Dead	2039	2007	2012	ANBL00B1, ADVL0912	Stage 4	Not Amplified	Diploid (DI=1)	1	Unfavorable	Undifferentiated or Poorly Differentiated	High	Neuroblastoma	C76.0	Head, face or neck, NOS Cheek, NOS Jaw, NOS Nose, NOS Cervical region, NOS Supraclavicular region, NOS	High Risk	70-80	10	70-80/20-30		Primary Site
TARGET-30-PARBLH	Female	Not Reported	Hispanic or Latino	1360	Censored	3061	Alive	3061	2007	2015	ANBL00B1, ANBL0032	Stage 4	Not Amplified	Diploid (DI=1)	1	Unknown	Unknown	Unknown	Unknown	C74.9	Adrenal gland, NOS Suprarenal gland Adrenal, NOS	High Risk	40	10	40/60
TARGET-30-PARCET	Female	White	Not Hispanic or Latino	43	Censored	2810	Alive	2810	2007	2014	ANBL00B1	Stage 4s	Not Amplified	Hyperdiploid (DI>1)	1.27	Favorable	Unknown	Unknown	Neuroblastoma	C74.9	Adrenal gland, NOS Suprarenal gland Adrenal, NOS	Low Risk	10	50	10/90						hyperdiploid miscoded as diploid/hypodiploid in previous update
TARGET-30-PARCRR	Female	White	Not Hispanic or Latino	1742	Unknown		Unknown		2007			Stage 4	Not Amplified	Hyperdiploid (DI>1)		Unfavorable	Unknown	Unknown	Unknown	C48.0	Retroperitoneum Periadrenal tissue Perinephric tissue Peripancreatic tissue Perirenal tissue Retrocecal tissue Retroperitoneal tissue	High Risk	70	50	70/30
TARGET-30-PARCWT	Male	White	Not Hispanic or Latino	1026	Event	968	Dead	2522	2007	2013	ANBL00B1, ADVL0921, ANBL1021	Stage 4	Not Amplified	Diploid (DI=1)	1	Unfavorable	Differentiating	Unknown	Ganglioneuroblastoma, nodular	C38.3	Mediastinum, NOS	High Risk	20	10	20/80
TARGET-30-PARDCK	Female	White	Not Hispanic or Latino	2060	Censored	2991	Alive	2991	2007	2015	ANBL00B1, ANBL0032	Stage 4	Not Amplified	Hyperdiploid (DI>1)	1.09	Unfavorable	Unknown	Unknown	Ganglioneuroblastoma, nodular	C76.2	Abdomen, NOS Abdominal wall, NOS Intra-abdominal site, NOS	High Risk	90	5	90/10
TARGET-30-PARDIW	Male	White	Not Hispanic or Latino	2048	Censored	2829	Alive	2829	2007	2015	ANBL00B1	Stage 4	Not Amplified	Hyperdiploid (DI>1)	1.36	Unfavorable	Undifferentiated or Poorly Differentiated	Intermediate	Neuroblastoma	C76.2	Abdomen, NOS Abdominal wall, NOS Intra-abdominal site, NOS	High Risk	10	90	10/90
TARGET-30-PARDUJ	Female	Black or African American	Not Hispanic or Latino	1052	Progression	523	Alive	2757	2007	2014	ANBL00B1, ANBL0032	Stage 4	Not Amplified	Unknown		Unfavorable	Undifferentiated or Poorly Differentiated	Low	Neuroblastoma	C74.9	Adrenal gland, NOS Suprarenal gland Adrenal, NOS	High Risk	30-40	10	30-40/60-70		Bone Marrow
TARGET-30-PARDVT	Male	White	Not Hispanic or Latino	1338	Censored	732	Alive	732	2007	2009	ANBL00B1	Stage 4	Not Amplified	Diploid (DI=1)	1	Unfavorable	Unknown	Unknown	Neuroblastoma	C74.9	Adrenal gland, NOS Suprarenal gland Adrenal, NOS	High Risk	90	70	90/10
TARGET-30-PARDYU	Male	White	Not Hispanic or Latino	1942	Death	1116	Dead	1116	2007	2010	ANBL00B1	Stage 4	Amplified	Diploid (DI=1)	1	Unfavorable	Undifferentiated or Poorly Differentiated	High	Neuroblastoma	C48.0	Retroperitoneum Periadrenal tissue Perinephric tissue Peripancreatic tissue Perirenal tissue Retrocecal tissue Retroperitoneal tissue	High Risk	90	10	90/10
TARGET-30-PAREAG	Male	Black or African American	Not Hispanic or Latino	2091	Censored	2962	Alive	2962	2007	2015	ANBL00B1, ALTE03N1	Stage 4	Not Amplified	Hyperdiploid (DI>1)	1.17	Unfavorable	Undifferentiated or Poorly Differentiated	Unknown	Unknown	C76.2	Abdomen, NOS Abdominal wall, NOS Intra-abdominal site, NOS	High Risk	90	40	90/10
TARGET-30-PAREGK	Male	White	Not Hispanic or Latino	568	Censored	3045	Alive	3045	2007	2015	ANBL00B1	Stage 4	Not Amplified	Hyperdiploid (DI>1)	1.46	Unfavorable	Undifferentiated or Poorly Differentiated	High	Neuroblastoma	C74.9	Adrenal gland, NOS Suprarenal gland Adrenal, NOS	High Risk	50	10	50/50
TARGET-30-PARETE	Male	White	Not Hispanic or Latino	686	Progression	241	Dead	261	2007	2008	ANBL00B1	Stage 4	Amplified	Hyperdiploid (DI>1)	1.37	Unfavorable	Undifferentiated or Poorly Differentiated	Intermediate	Neuroblastoma	C74.9	Adrenal gland, NOS Suprarenal gland Adrenal, NOS	High Risk	40	30	40/60		Primary Site; Bone Marrow; Other Metastatic Sites
TARGET-30-PARFBW	Male	Black or African American	Not Hispanic or Latino	759	Censored	3001	Alive	3001	2007	2015	ANBL00B1	Stage 4	Unknown	Unknown		Unknown	Unknown	Unknown	Neuroblastoma	C74.9	Adrenal gland, NOS Suprarenal gland Adrenal, NOS	High Risk	80	10	80/20
TARGET-30-PARFRE	Female	Unknown	Unknown	60	Censored	2451	Alive	2451	2007	2014	ANBL00B1	Stage 4s	Not Amplified	Hyperdiploid (DI>1)	1.46	Favorable	Unknown	Unknown	Neuroblastoma	C75.5	Aortic body and other paraganglia Coccygeal body Coccygeal	Low Risk	90								hyperdiploid miscoded as diploid/hypodiploid in previous update
TARGET-30-PARFWB	Male	White	Not Hispanic or Latino	1555	Relapse	1105	Dead	1836	2007	2012	ANBL00B1, ADVL0921, ANBL1021	Stage 4	Not Amplified	Diploid (DI=1)	1	Unfavorable	Undifferentiated or Poorly Differentiated	Low	Neuroblastoma	C47.3	Peripheral nerves and Autonomic nervous system of thorax Peripheral nerves and Autonomic nervous system of (see list under C47): . Axilla . Chest . chest wall . thoracic wall . infraclavicular region . scapular region Intercostal nerve	High Risk	90	40	90/10		Bone
TARGET-30-PARGDJ	Male	Black or African American	Not Hispanic or Latino	1112	Relapse	386	Dead	781	2007	2009	ANBL00B1, ANBL0032, ANBL0421, ADVL0525	Stage 4	Not Amplified	Hyperdiploid (DI>1)	1.77	Favorable	Differentiating	Low	Neuroblastoma	C74.9	Adrenal gland, NOS Suprarenal gland Adrenal, NOS	High Risk	60				Bone Marrow
TARGET-30-PARGHY	Male	Asian	Not Hispanic or Latino	1229	Progression	105	Alive	2819	2007	2015	ANBL00B1	Stage 4	Not Amplified	Hyperdiploid (DI>1)	1.1	Unknown	Unknown	Unknown	Unknown	C48.0	Retroperitoneum Periadrenal tissue Perinephric tissue Peripancreatic tissue Perirenal tissue Retrocecal tissue Retroperitoneal tissue	High Risk	20	10	20/80		Bone
TARGET-30-PARGKK	Male	Black or African American	Not Hispanic or Latino	2241	Progression	1075	Dead	1321	2007	2011	ANBL00B1, ADVL0812	Stage 4	Not Amplified	Diploid (DI=1)	1	Unfavorable	Differentiating	Low	Neuroblastoma	C76.2	Abdomen, NOS Abdominal wall, NOS Intra-abdominal site, NOS	High Risk	40	10	40/60		Bone
TARGET-30-PARGUX	Female	Black or African American	Not Hispanic or Latino	1704	Censored	2744	Alive	2744	2007	2014	ANBL00B1	Stage 4	Not Amplified	Diploid (DI=1)	1	Unfavorable	Undifferentiated or Poorly Differentiated	Low	Neuroblastoma	C74.9	Adrenal gland, NOS Suprarenal gland Adrenal, NOS	High Risk	70	20	70/30
TARGET-30-PARGZK	Male	White	Not Hispanic or Latino	1583	Censored	162	Alive	162	2007	2007	ANBL00B1	Stage 4	Amplified	Diploid (DI=1)	1	Unfavorable	Unknown	Unknown	Neuroblastoma	C74.9	Adrenal gland, NOS Suprarenal gland Adrenal, NOS	High Risk	70	20	70/30
TARGET-30-PARHAM	Female	White	Not Hispanic or Latino	341	Progression	38	Dead	2466	2007	2014	ANBL00B1	Stage 4	Not Amplified	Hyperdiploid (DI>1)	1.23	Favorable	Unknown	Unknown	Neuroblastoma	C76.3	Pelvis, NOS Buttock, NOS Groin, NOS Ischiorectal fossa P	Intermediate Risk	90	10	90/10		Primary Site	95	3		hyperdiploid miscoded as diploid/hypodiploid in previous update
TARGET-30-PARHDE	Male	Not Reported	Hispanic or Latino	842	Progression	288	Dead	487	2007	2008	ANBL00B1, ANBL0032	Stage 4	Amplified	Hyperdiploid (DI>1)	1.9	Unfavorable	Undifferentiated or Poorly Differentiated	High	Neuroblastoma	C48.0	Retroperitoneum Periadrenal tissue Perinephric tissue Peripancreatic tissue Perirenal tissue Retrocecal tissue Retroperitoneal tissue	High Risk	40	20	40/60		Bone Marrow; Lymph Nodes; Other, specify: Submandibular mass (lymph node)_x000D_ Brain Lesions
TARGET-30-PARHUX	Female	White	Not Hispanic or Latino	698	Death	513	Dead	513	2007	2008	ANBL00B1	Stage 4	Amplified	Hyperdiploid (DI>1)	1.21	Unfavorable	Undifferentiated or Poorly Differentiated	High	Neuroblastoma	C74.9	Adrenal gland, NOS Suprarenal gland Adrenal, NOS	High Risk	80	10	80/20
TARGET-30-PARHYL	Female	Black or African American	Not Hispanic or Latino	1394	Censored	2739	Alive	2739	2007	2015	ANBL00B1	Stage 4	Not Amplified	Hyperdiploid (DI>1)	1.39	Unfavorable	Undifferentiated or Poorly Differentiated	Intermediate	Neuroblastoma	C74.9	Adrenal gland, NOS Suprarenal gland Adrenal, NOS	High Risk	20	10	20/80
TARGET-30-PARIKF	Male	White	Not Hispanic or Latino	832	Censored	2810	Alive	2810	2007	2015	ANBL00B1	Stage 4	Amplified	Diploid (DI=1)	1	Unfavorable	Undifferentiated or Poorly Differentiated	High	Neuroblastoma	C74.9	Adrenal gland, NOS Suprarenal gland Adrenal, NOS	High Risk	80	10	80/20
TARGET-30-PARIKT	Female	Unknown	Unknown	1031	Death	1707	Dead	1707	2007	2012	ANBL00B1	Stage 4	Unknown	Unknown		Unknown	Unknown	Unknown	Unknown	C74.9	Adrenal gland, NOS Suprarenal gland Adrenal, NOS	High Risk	10	10	10/90
TARGET-30-PARIRD	Male	White	Hispanic or Latino	733	Death	108	Dead	108	2007	2007	ANBL00B1	Stage 4	Amplified	Hyperdiploid (DI>1)	2.08	Unfavorable	Unknown	Unknown	Neuroblastoma	C76.2	Abdomen, NOS Abdominal wall, NOS Intra-abdominal site, NOS	High Risk	90	10	90/10
TARGET-30-PARJAR	Male	White	Not Hispanic or Latino	1459	Relapse	721	Alive	2913	2007	2015	ANBL00B1	Stage 4	Not Amplified	Hyperdiploid (DI>1)	2.09	Unfavorable	Undifferentiated or Poorly Differentiated	Low	Ganglioneuroblastoma, nodular	C74.9	Adrenal gland, NOS Suprarenal gland Adrenal, NOS	High Risk	40	0	40/60		Bone; Bone Marrow; Other, specify: Spinal canal invasion at L4
TARGET-30-PARJEN	Male	White	Not Hispanic or Latino	727	Relapse	426	Dead	777	2007	2009	ANBL00B1	Stage 4	Amplified	Diploid (DI=1)	1	Unfavorable	Undifferentiated or Poorly Differentiated	Intermediate	Neuroblastoma	C74.9	Adrenal gland, NOS Suprarenal gland Adrenal, NOS	High Risk	80	80-90	80/20		Primary Site; Other Metastatic Sites
TARGET-30-PARJMX	Female	Unknown	Hispanic or Latino	903	Censored	2874	Alive	2874	2007	2015	ANBL00B1, ANBL0032	Stage 4	Not Amplified	Hyperdiploid (DI>1)	1.51	Unfavorable	Undifferentiated or Poorly Differentiated	Low	Neuroblastoma	C48.0	Retroperitoneum Periadrenal tissue Perinephric tissue Peripancreatic tissue Perirenal tissue Retrocecal tissue Retroperitoneal tissue	High Risk	10	10	10/90
TARGET-30-PARJTB	Male	White	Not Hispanic or Latino	656	Relapse	1002	Dead	1912	2007	2012	ANBL00B1, ANBL0032	Stage 4	Amplified	Diploid (DI=1)	1	Unfavorable	Undifferentiated or Poorly Differentiated	High	Neuroblastoma	C48.0	Retroperitoneum Periadrenal tissue Perinephric tissue Peripancreatic tissue Perirenal tissue Retrocecal tissue Retroperitoneal tissue	High Risk	90	10	90/10		Lymph Nodes; Other, specify: Superior mediastinal mass. Right pleural based mass in the right axillary line.
TARGET-30-PARJVP	Male	Unknown	Not Hispanic or Latino	56	Censored	2064	Alive	2064	2007	2013	ANBL00B1	Stage 4s	Not Amplified	Hyperdiploid (DI>1)	2.04	Favorable	Undifferentiated or Poorly Differentiated	Unknown	Neuroblastoma	C74.9	Adrenal gland, NOS Suprarenal gland Adrenal, NOS	Low Risk	90	10	90/10						hyperdiploid miscoded as diploid/hypodiploid in previous update
TARGET-30-PARKAG	Female	Unknown	Unknown	1363	Death	864	Dead	864	2007	2009	ANBL00B1, ANBL0421, ADVL0821	Stage 4	Amplified	Diploid (DI=1)	1	Unknown	Unknown	Unknown	Neuroblastoma	C74.9	Adrenal gland, NOS Suprarenal gland Adrenal, NOS	High Risk	70	10	70/30
TARGET-30-PARKGJ	Male	White	Not Hispanic or Latino	1616	Relapse	841	Dead	1636	2007	2012	ANBL00B1	Stage 4	Not Amplified	Hyperdiploid (DI>1)	1.12	Unfavorable	Undifferentiated or Poorly Differentiated	High	Neuroblastoma	C42.1	Bone marrow	High Risk	80	90	80/20		Other, specify: Increased VMA/HVA since 9-09.CT Pelvic 12/9/09 New low attenuation lesion rt. lobe of liver, maybe additional liver lesion within rt.lobe. Hepatic lesions are now detected and there is developing abnormal soft tissue rt side retroperitoneum & ill definition & stranding throughout rt psoas & iliacus muscle.
TARGET-30-PARKNP	Female	White	Unknown	3214	Death	649	Dead	649	2007	2009	ANBL00B1	Stage 4	Not Amplified	Diploid (DI=1)	1	Unfavorable	Undifferentiated or Poorly Differentiated	Low	Neuroblastoma	C74.9	Adrenal gland, NOS Suprarenal gland Adrenal, NOS	High Risk	80	10	80/20
TARGET-30-PARKZF	Male	White	Hispanic or Latino	730	Censored	2589	Alive	2589	2007	2014	ANBL00B1	Stage 4	Amplified	Diploid (DI=1)	1	Unfavorable	Undifferentiated or Poorly Differentiated	High	Neuroblastoma	C74.9	Adrenal gland, NOS Suprarenal gland Adrenal, NOS	High Risk	90	10	90/10
TARGET-30-PARLMK	Female	White	Not Hispanic or Latino	1597	Relapse	263	Dead	376	2007	2008	ANBL00B1, ACCL05C1, ANBL0032, ANBL0421	Stage 4	Not Amplified	Hyperdiploid (DI>1)	1.05	Unfavorable	Undifferentiated or Poorly Differentiated	Low	Ganglioneuroblastoma, nodular	C48.0	Retroperitoneum Periadrenal tissue Perinephric tissue Peripancreatic tissue Perirenal tissue Retrocecal tissue Retroperitoneal tissue	High Risk	85	0	85/15		Primary Site; Bone; Bone Marrow
TARGET-30-PARLTG	Male	American Indian or Alaska Native	Not Hispanic or Latino	2436	Death	1193	Dead	1193	2007	2010	ANBL00B1	Stage 4	Not Amplified	Diploid (DI=1)	1	Unfavorable	Undifferentiated or Poorly Differentiated	Low	Ganglioneuroblastoma, nodular	C74.0	Cortex of adrenal gland	High Risk	90	10	90/10
TARGET-30-PARMDD	Female	Black or African American	Not Hispanic or Latino	1180	Relapse	1260	Alive	2654	2007	2015	ANBL00B1, ACCL05C1, ANBL0032	Stage 4	Not Amplified	Diploid (DI=1)	1	Unfavorable	Undifferentiated or Poorly Differentiated	Intermediate	Neuroblastoma	C74.9	Adrenal gland, NOS Suprarenal gland Adrenal, NOS	High Risk	0				Lung (parenchymal) Date of relapse recorded as date lung biopsy performed (03/08/2011).
TARGET-30-PARMFA	Male	White	Not Hispanic or Latino	1205	Censored	2855	Alive	2855	2007	2015	ANBL00B1, ACCL05C1	Stage 4	Not Amplified	Diploid (DI=1)	1	Unfavorable	Unknown	Unknown	Ganglioneuroblastoma, nodular	C76.2	Abdomen, NOS Abdominal wall, NOS Intra-abdominal site, NOS	High Risk	40	10	40/60
TARGET-30-PARMLF	Male	Not Reported	Hispanic or Latino	2512	Progression	1993	Alive	2041	2007	2013	ANBL00B1, ANBL0032	Stage 4	Not Amplified	Diploid (DI=1)	1	Unfavorable	Undifferentiated or Poorly Differentiated	Low	Neuroblastoma	C48.0	Retroperitoneum Periadrenal tissue Perinephric tissue Peripancreatic tissue Perirenal tissue Retrocecal tissue Retroperitoneal tissue	High Risk	10	60	10/90		Other, specify: Brain
TARGET-30-PARMPP	Male	White	Not Hispanic or Latino	1370	Censored	2674	Alive	2674	2007	2015	ANBL00B1	Stage 4	Not Amplified	Hyperdiploid (DI>1)	2.14	Unfavorable	Undifferentiated or Poorly Differentiated	High	Ganglioneuroblastoma, nodular	C74.9	Adrenal gland, NOS Suprarenal gland Adrenal, NOS	High Risk	70	25	70/30
TARGET-30-PARMTT	Female	White	Not Hispanic or Latino	945	Progression	291	Dead	1722	2007	2012	ANBL00B1	Stage 4	Not Amplified	Hyperdiploid (DI>1)	1.82	Unfavorable	Undifferentiated or Poorly Differentiated	High	Ganglioneuroblastoma, nodular	C76.2	Abdomen, NOS Abdominal wall, NOS Intra-abdominal site, NOS	High Risk					Other, specify: Brain
TARGET-30-PARNCW	Female	Not Reported	Not Hispanic or Latino	1639	Progression	606	Dead	972	2007	2010	ANBL00B1	Stage 4	Not Amplified	Diploid (DI=1)	1	Unfavorable	Undifferentiated or Poorly Differentiated	Low	Neuroblastoma	C49.0	Connective, Subcutaneous and other Soft tissues of head, face, and neck (excludes Connective tissue of orbit C69.6 and Nasal cartilage C30.0) Connective, Subcutaneous and other Soft tissues of (see list under C49): . Cheek . Chin . Face . Forehead .	High Risk	90	5	90/10		Primary site
TARGET-30-PARNEE	Female	White	Not Hispanic or Latino	1071	Death	318	Dead	318	2007	2008	ANBL00B1	Stage 4	Amplified	Diploid (DI=1)	1	Unfavorable	Undifferentiated or Poorly Differentiated	Intermediate	Neuroblastoma	C74.9	Adrenal gland, NOS Suprarenal gland Adrenal, NOS	High Risk	40	10	40/60
TARGET-30-PARNLJ	Female	White	Not Hispanic or Latino	662	Relapse	511	Dead	543	2007	2009	ANBL00B1, ANBL0032	Stage 4	Amplified	Hyperdiploid (DI>1)	1.17	Unfavorable	Undifferentiated or Poorly Differentiated	High	Neuroblastoma	C74.9	Adrenal gland, NOS Suprarenal gland Adrenal, NOS	High Risk	25	100	25/75		Lung (parenchymal); Other, specify: Multiple pulmonary nodules and new retroperitoneal mass measuring 12.6 x 7.5x 6.4. Patient now in Hospice care.
TARGET-30-PARNNC	Female	White	Not Hispanic or Latino	41	Relapse	735	Alive	2611	2007	2014	ANBL00B1	Stage 4s	Not Amplified	Hyperdiploid (DI>1)	1.31	Favorable	Undifferentiated or Poorly Differentiated	Low	Neuroblastoma	C48.0	Retroperitoneum Periadrenal tissue Perinephric tissue Per	Low Risk	10-20	10	10-20/80-90		Primary site; Other metastatic sites				hyperdiploid miscoded as diploid/hypodiploid in previous update
TARGET-30-PARNNG	Male	White	Not Hispanic or Latino	1336	Censored	1703	Alive	1703	2007	2012	ANBL00B1, ANBL0531, ANBL0532	Stage 4	Not Amplified	Hyperdiploid (DI>1)	1.2	Unfavorable	Undifferentiated or Poorly Differentiated	Low	Neuroblastoma	C76.1	Thorax, NOS Axilla, NOS Chest, NOS Chest wall, NOS Intrathoracic site, NOS Thoracic wall, NOS Infraclavicular region, NOS Scapular region, NOS	High Risk	70	10	70/30
TARGET-30-PARNTS	Male	White	Not Hispanic or Latino	1035	Censored	2062	Alive	2062	2007	2013	ANBL00B1	Stage 4	Amplified	Hyperdiploid (DI>1)	1.48	Unfavorable	Undifferentiated or Poorly Differentiated	High	Neuroblastoma	C74.9	Adrenal gland, NOS Suprarenal gland Adrenal, NOS	High Risk	80	70	80/20
TARGET-30-PARPGU	Female	White	Not Hispanic or Latino	1145	Relapse	686	Dead	1381	2007	2011	ANBL00B1	Stage 4	Unknown	Unknown		Unfavorable	Undifferentiated or Poorly Differentiated	Unknown	Neuroblastoma	C80.9	Unknown primary site	High Risk	10-15	10	10-15/90-85		Bone Marrow
TARGET-30-PARRBU	Male	White	Not Hispanic or Latino	1448	Progression	415	Dead	907	2007	2010	ANBL00B1, ANBL0532, ANBL0032	Stage 4	Amplified	Hyperdiploid (DI>1)	1.24	Unfavorable	Undifferentiated or Poorly Differentiated	High	Neuroblastoma	C74.9	Adrenal gland, NOS Suprarenal gland Adrenal, NOS	High Risk	80	0	80/20		Other, specify: Mediastinum
TARGET-30-PARRLH	Female	White	Not Hispanic or Latino	1299	Death	542	Dead	542	2007	2009	ANBL00B1	Stage 4	Not Amplified	Diploid (DI=1)	1	Unfavorable	Undifferentiated or Poorly Differentiated	High	Neuroblastoma	C47.4	Peripheral nerves and Autonomic nervous system of abdomen Peripheral nerves and Autonomic nervous system of (see list under C47): . abdominal wall . Umbilicus	High Risk	90	10	90/10
TARGET-30-PARSBI	Female	White	Not Hispanic or Latino	2390	Relapse	1377	Dead	1743	2007	2012	ANBL00B1, ADVL0921, ANBL1021	Stage 4	Not Amplified	Hyperdiploid (DI>1)	1.4	Unfavorable	Undifferentiated or Poorly Differentiated	Low	Neuroblastoma	C76.2	Abdomen, NOS Abdominal wall, NOS Intra-abdominal site, NOS	High Risk	90	90	90/10		Other metastatic sites
TARGET-30-PARSEA	Male	White	Not Hispanic or Latino	1779	Censored	2642	Alive	2642	2007	2015	ANBL00B1	Stage 4	Not Amplified	Diploid (DI=1)	1	Unfavorable	Undifferentiated or Poorly Differentiated	Intermediate	Ganglioneuroblastoma, nodular	C48.0	Retroperitoneum Periadrenal tissue Perinephric tissue Peripancreatic tissue Perirenal tissue Retrocecal tissue Retroperitoneal tissue	High Risk	40	70	40/60
TARGET-30-PARSHT	Male	White	Not Hispanic or Latino	752	Censored	2711	Alive	2711	2007	2015	ANBL00B1, ANBL0032	Stage 4	Amplified	Hyperdiploid (DI>1)	1.77	Unfavorable	Undifferentiated or Poorly Differentiated	Intermediate	Neuroblastoma	C74.9	Adrenal gland, NOS Suprarenal gland Adrenal, NOS	High Risk	90	10	90/10
TARGET-30-PARSRJ	Male	White	Not Hispanic or Latino	1905	Relapse	1329	Alive	2597	2007	2015	ANBL00B1	Stage 4	Amplified	Hyperdiploid (DI>1)	1.54	Unfavorable	Undifferentiated or Poorly Differentiated	Intermediate	Neuroblastoma	C76.2	Abdomen, NOS Abdominal wall, NOS Intra-abdominal site, NOS	High Risk	5	90	5/95		Bone
TARGET-30-PARUPN	Female	White	Not Hispanic or Latino	3636	Death	416	Dead	416	2008	2009	ANBL00B1	Stage 4	Unknown	Diploid (DI=1)	1	Unfavorable	Undifferentiated or Poorly Differentiated	Intermediate	Neuroblastoma	C74.9	Adrenal gland, NOS Suprarenal gland Adrenal, NOS	High Risk	20	90	20/80
TARGET-30-PARURB	Male	Black or African American	Not Hispanic or Latino	2178	Progression	365	Dead	724	2008	2010	ANBL00B1, ACCL05C1, ANBL0032	Stage 4	Not Amplified	Hyperdiploid (DI>1)	1.33	Unfavorable	Undifferentiated or Poorly Differentiated	Low	Neuroblastoma	C74.9	Adrenal gland, NOS Suprarenal gland Adrenal, NOS	High Risk	0				Bone; Bone Marrow Pathologic fracture in left femur showed progressive NBL. In addition, bone marrow also positive (previously negative)
TARGET-30-PARUXY	Male	White	Not Hispanic or Latino	1767	Death	2523	Dead	2523	2008	2015	ANBL00B1, ANBL0421	Stage 4	Unknown	Unknown		Unknown	Unknown	Unknown	Unknown	C72.0	Spinal cord Cervical cord Conus medullaris Filum terminale Lumbar cord Sacral cord Thoracic cord	High Risk	30		30/70
TARGET-30-PARVFJ	Male	White	Not Hispanic or Latino	1364	Censored	2723	Alive	2723	2008	2015	ANBL00B1, ANBL0532, ANBL0032	Stage 4	Not Amplified	Diploid (DI=1)	1	Unfavorable	Undifferentiated or Poorly Differentiated	Low	Neuroblastoma	C74.9	Adrenal gland, NOS Suprarenal gland Adrenal, NOS	High Risk	70	10	70/30
TARGET-30-PARVLK	Female	White	Hispanic or Latino	6021	Event	428	Dead	875	2008	2010	ANBL00B1	Stage 4	Not Amplified	Hyperdiploid (DI>1)	1.15	Unknown	Unknown	Unknown	Ganglioneuroblastoma, intermixed	C74.9	Adrenal gland, NOS Suprarenal gland Adrenal, NOS	High Risk	70	10	70/30
TARGET-30-PARVME	Male	White	Not Hispanic or Latino	1495	Relapse	1086	Alive	2573	2008	2015	ANBL00B1	Stage 4	Not Amplified	Hyperdiploid (DI>1)	1.16	Unfavorable	Undifferentiated or Poorly Differentiated	High	Neuroblastoma	C76.1	Thorax, NOS Axilla, NOS Chest, NOS Chest wall, NOS Intrathoracic site, NOS Thoracic wall, NOS Infraclavicular region, NOS Scapular region, NOS	High Risk	70	10	70/30		Primary site
TARGET-30-PARVNT	Male	White	Hispanic or Latino	2487	Censored	2758	Alive	2758	2008	2015	ANBL00B1	Stage 4	Not Amplified	Hyperdiploid (DI>1)	1.21	Unfavorable	Undifferentiated or Poorly Differentiated	High	Ganglioneuroblastoma, nodular	C74.9	Adrenal gland, NOS Suprarenal gland Adrenal, NOS	High Risk	10	10	10/90
TARGET-30-PARVRR	Male	White	Not Hispanic or Latino	705	Relapse	478	Dead	572	2008	2009	ANBL00B1	Stage 4	Amplified	Hyperdiploid (DI>1)	1.11	Unfavorable	Undifferentiated or Poorly Differentiated	Intermediate	Neuroblastoma	C74.9	Adrenal gland, NOS Suprarenal gland Adrenal, NOS	High Risk	60	10	60/40		Bone; In RT field
TARGET-30-PARXLM	Female	White	Not Hispanic or Latino	658	Progression	516	Dead	752	2008	2010	ANBL00B1, ANBL0532	Stage 4	Not Amplified	Hyperdiploid (DI>1)	1.09	Unfavorable	Undifferentiated or Poorly Differentiated	Intermediate	Neuroblastoma	C80.9	Unknown primary site	High Risk	30	10	30/70		Local + metastatic
TARGET-30-PARXZR	Female	Unknown	Unknown	1126	Progression	201	Dead	1076	2008	2011	ANBL00B1, ANBL0532, ACCL05C1	Stage 4	Not Amplified	Hyperdiploid (DI>1)	1.13	Unfavorable	Undifferentiated or Poorly Differentiated	Low	Neuroblastoma	C48.0	Retroperitoneum Periadrenal tissue Perinephric tissue Peripancreatic tissue Perirenal tissue Retrocecal tissue Retroperitoneal tissue	High Risk	5	10			Local + metastatic
TARGET-30-PARYMN	Female	White	Not Hispanic or Latino	1599	Relapse	340	Dead	1083	2008	2011	ANBL00B1, ANBL0532, ADVL0921, AEPI07N1	Stage 4	Not Amplified	Hyperdiploid (DI>1)	1.16	Unfavorable	Undifferentiated or Poorly Differentiated	Intermediate	Neuroblastoma	C48.2	Peritoneum, NOS Peritoneal cavity	High Risk	90	10	90/10		Metastases only
TARGET-30-PARYNK	Female	White	Hispanic or Latino	2279	Censored	2351	Alive	2351	2008	2014	ANBL00B1, ANBL0532	Stage 4	Not Amplified	Diploid (DI=1)	1	Unfavorable	Undifferentiated or Poorly Differentiated	Intermediate	Neuroblastoma	C77.2	Intra-abdominal lymph nodes Abdominal lymph node Aortic lymph node Celiac lymph node Colic lymph node Common duct lymph node Gastric lymph node Hepatic lymph node Ileocolic lymph node Inferior mesenteric lymph node Intestinal lymph node Lumbar lymph node	High Risk	90	10-15	90/10
TARGET-30-PARYXW	Male	White	Not Hispanic or Latino	2208	Death	427	Dead	427	2008	2009	ANBL00B1	Stage 4	Amplified	Hyperdiploid (DI>1)	1.08	Unfavorable	Undifferentiated or Poorly Differentiated	Low	Ganglioneuroblastoma, nodular	C74.9	Adrenal gland, NOS Suprarenal gland Adrenal, NOS	High Risk	90	10	90/10
TARGET-30-PARZCJ	Male	White	Not Hispanic or Latino	242	Censored	2435	Alive	2435	2008	2015	ANBL00B1, ANBL0531, AEPI07N1	Stage 3	Not Amplified	Hyperdiploid (DI>1)	1.54	Favorable	Undifferentiated or Poorly Differentiated	Low	Neuroblastoma	C74.9	Adrenal gland, NOS Suprarenal gland Adrenal, NOS	Intermediate Risk	70	15-20	70/30			50-95	0		hyperdiploid miscoded as diploid/hypodiploid in previous update
TARGET-30-PARZHA	Male	Unknown	Unknown	3	Censored	2489	Alive	2489	2008	2015	ANBL00B1	Stage 4s	Not Amplified	Hyperdiploid (DI>1)	1.21	Favorable	Undifferentiated or Poorly Differentiated	Low	Neuroblastoma	C48.0	Retroperitoneum Periadrenal tissue Perinephric tissue Per	Low Risk	90								hyperdiploid miscoded as diploid/hypodiploid in previous update
TARGET-30-PARZIP	Male	Unknown	Unknown	2273	Relapse	632	Alive	2511	2008	2015	ANBL00B1, ANBL0532, ANBL0032	Stage 4	Not Amplified	Hyperdiploid (DI>1)	1.45	Unfavorable	Undifferentiated or Poorly Differentiated	Low	Neuroblastoma	C64.9	Kidney, NOS Renal, NOS Kidney parenchyma	High Risk	80	20	80/20		Bone Proximal left femur
TARGET-30-PARZMY	Male	White	Not Hispanic or Latino	1691	Censored	2529	Alive	2529	2008	2015	ANBL00B1, ANBL0532	Stage 4	Amplified	Diploid (DI=1)	1	Unfavorable	Undifferentiated or Poorly Differentiated	Low	Neuroblastoma	C74.9	Adrenal gland, NOS Suprarenal gland Adrenal, NOS	High Risk	70	10	70/30
TARGET-30-PASAAN	Male	White	Not Hispanic or Latino	1525	Censored	2400	Alive	2400	2008	2014	ANBL00B1, ANBL0532, AEPI07N1	Stage 4	Not Amplified	Hyperdiploid (DI>1)	1.41	Unfavorable	Undifferentiated or Poorly Differentiated	Low	Neuroblastoma	C48.0	Retroperitoneum Periadrenal tissue Perinephric tissue Peripancreatic tissue Perirenal tissue Retrocecal tissue Retroperitoneal tissue	High Risk	10
TARGET-30-PASAJU	Male	Black or African American	Not Hispanic or Latino	2140	Progression	105	Dead	2491	2008	2015	ANBL00B1, ANBL0532, ANBL0032	Stage 4	Not Amplified	Hyperdiploid (DI>1)	1.27	Unfavorable	Undifferentiated or Poorly Differentiated	Intermediate	Ganglioneuroblastoma, nodular	C76.2	Abdomen, NOS Abdominal wall, NOS Intra-abdominal site, NOS	High Risk	50	10	50/50		Local + metastatic: lumbar spine
TARGET-30-PASATK	Male	White	Not Hispanic or Latino	893	Relapse	441	Dead	1459	2008	2012	ANBL00B1	Stage 4	Not Amplified	Hyperdiploid (DI>1)	1.82	Unfavorable	Undifferentiated or Poorly Differentiated	High	Neuroblastoma	C48.0	Retroperitoneum Periadrenal tissue Perinephric tissue Peripancreatic tissue Perirenal tissue Retrocecal tissue Retroperitoneal tissue	High Risk	90	10	90/10		Bone
TARGET-30-PASAZJ	Male	Not Reported	Not Hispanic or Latino	1764	Censored	2365	Alive	2365	2008	2014	ANBL00B1, ANBL0532, ANBL0032	Stage 4	Not Amplified	Hyperdiploid (DI>1)	1.11	Unfavorable	Undifferentiated or Poorly Differentiated	High	Neuroblastoma	C76.1	Thorax, NOS Axilla, NOS Chest, NOS Chest wall, NOS Intrathoracic site, NOS Thoracic wall, NOS Infraclavicular region, NOS Scapular region, NOS	High Risk	80	0	80/20
TARGET-30-PASBEN	Male	White	Not Hispanic or Latino	1543	Death	1297	Dead	1297	2008	2012	ANBL00B1	Stage 4	Not Amplified	Hyperdiploid (DI>1)	1.1	Unfavorable	Undifferentiated or Poorly Differentiated	Low	Ganglioneuroblastoma, nodular	C76.2	Abdomen, NOS Abdominal wall, NOS Intra-abdominal site, NOS	High Risk	60	10	60/40
TARGET-30-PASBGV	Female	White	Not Hispanic or Latino	1304	Censored	2486	Alive	2486	2008	2015	ANBL00B1, ANBL0532, ADVL0921	Stage 4	Not Amplified	Hyperdiploid (DI>1)	2.06	Unknown	Unknown	Unknown	Unknown	C80.9	Unknown primary site	High Risk	75	0	75/25
TARGET-30-PASCDX	Female	White	Not Hispanic or Latino	652	Relapse	157	Dead	192	2008	2009	ANBL00B1, ANBL0532, AEPI07N1	Stage 4	Amplified	Hyperdiploid (DI>1)	1.14	Unfavorable	Undifferentiated or Poorly Differentiated	High	Neuroblastoma	C76.2	Abdomen, NOS Abdominal wall, NOS Intra-abdominal site, NOS	High Risk	60	10	60/40		Local (at site of primary)
TARGET-30-PASCFC	Male	White	Not Hispanic or Latino	18	Censored	2522	Alive	2522	2008	2015	ANBL00B1	Stage 4s	Not Amplified	Hyperdiploid (DI>1)	2.36	Favorable	Undifferentiated or Poorly Differentiated	Low	Neuroblastoma	C74.9	Adrenal gland, NOS Suprarenal gland Adrenal, NOS	Low Risk	75								hyperdiploid miscoded as diploid/hypodiploid in previous update
TARGET-30-PASCJJ	Female	Black or African American	Not Hispanic or Latino	1319	Relapse	1515	Dead	2002	2008	2014	ANBL00B1, ANBL0032	Stage 4	Not Amplified	Hyperdiploid (DI>1)	1.55	Unfavorable	Undifferentiated or Poorly Differentiated	High	Neuroblastoma	C74.9	Adrenal gland, NOS Suprarenal gland Adrenal, NOS	High Risk	40	10	40/60		Bone
TARGET-30-PASCKI	Female	White	Not Hispanic or Latino	911	Censored	2556	Alive	2556	2008	2015	ANBL00B1	Stage 4	Not Amplified	Diploid (DI=1)	1	Unfavorable	Undifferentiated or Poorly Differentiated	Intermediate	Ganglioneuroblastoma, nodular	C48.0	Retroperitoneum Periadrenal tissue Perinephric tissue Peripancreatic tissue Perirenal tissue Retrocecal tissue Retroperitoneal tissue	High Risk	80	10	80/20
TARGET-30-PASCLP	Male	White	Not Hispanic or Latino	644	Relapse	964	Alive	2268	2008	2014	ANBL00B1, ANBL0532, ANBL0032	Stage 4	Amplified	Hyperdiploid (DI>1)	1.91	Unfavorable	Undifferentiated or Poorly Differentiated	High	Neuroblastoma	C74.9	Adrenal gland, NOS Suprarenal gland Adrenal, NOS	High Risk	90	20-30	90/10		Other, specify: sylvian fissure, where there appeared to be a small amount of solid tissue tenaciously adherent to the middle cerebral arteries in the sylvian fissure
TARGET-30-PASCTR	Male	White	Not Hispanic or Latino	60	Censored	2325	Alive	2325	2008	2014	ANBL00B1, ANBL0531	Stage 4s	Not Amplified	Hyperdiploid (DI>1)	1.97	Favorable	Undifferentiated or Poorly Differentiated	Low	Neuroblastoma	C74.0	Cortex of adrenal gland	Intermediate Risk	40								hyperdiploid miscoded as diploid/hypodiploid in previous update
TARGET-30-PASCUF	Male	Black or African American	Not Hispanic or Latino	1622	Relapse	610	Dead	833	2008	2010	ANBL00B1, ANBL0532, ACCL05C1, ANBL0032	Stage 4	Not Amplified	Hyperdiploid (DI>1)	1.76	Unknown	Undifferentiated or Poorly Differentiated	High	Neuroblastoma	C76.2	Abdomen, NOS Abdominal wall, NOS Intra-abdominal site, NOS	High Risk	60	10	60/40		Lymph Nodes
TARGET-30-PASDZJ	Female	White	Hispanic or Latino	902	Progression	282	Dead	330	2008	2009	ANBL00B1, ANBL0532	Stage 4	Amplified	Diploid (DI=1)	1	Unfavorable	Undifferentiated or Poorly Differentiated	Intermediate	Neuroblastoma	C74.9	Adrenal gland, NOS Suprarenal gland Adrenal, NOS	High Risk	75	10	75/25		Primary site; Other metastatic sites
TARGET-30-PASEGA	Male	White	Not Hispanic or Latino	1091	Progression	469	Dead	809	2008	2010	ANBL00B1, ANBL0532, ANBL0032	Stage 4	Not Amplified	Diploid (DI=1)	1	Unfavorable	Undifferentiated or Poorly Differentiated	High	Ganglioneuroblastoma, nodular	C74.9	Adrenal gland, NOS Suprarenal gland Adrenal, NOS	High Risk	70	10	70/30		Liver; Lymph Nodes
TARGET-30-PASFGG	Female	White	Not Hispanic or Latino	1037	Death	700	Dead	700	2008	2010	ANBL00B1	Stage 4	Not Amplified	Hyperdiploid (DI>1)	1.14	Unfavorable	Undifferentiated or Poorly Differentiated	High	Neuroblastoma	C76.2	Abdomen, NOS Abdominal wall, NOS Intra-abdominal site, NOS	High Risk	60	10	60/40
TARGET-30-PASFIC	Male	White	Not Hispanic or Latino	51	Censored	2152	Alive	2152	2008	2014	ANBL00B1, AEPI07N1	Stage 4s	Not Amplified	Hyperdiploid (DI>1)	1.67	Favorable	Undifferentiated or Poorly Differentiated	Low	Neuroblastoma	C74.9	Adrenal gland, NOS Suprarenal gland Adrenal, NOS	Low Risk	80								hyperdiploid miscoded as diploid/hypodiploid in previous update
TARGET-30-PASFNY	Female	White	Not Hispanic or Latino	945	Censored	1996	Alive	1996	2008	2014	ANBL00B1, ANBL0532, ANBL0032, AEPI07N1	Stage 4	Amplified	Hyperdiploid (DI>1)	1.11	Unfavorable	Undifferentiated or Poorly Differentiated	Intermediate	Neuroblastoma	C74.9	Adrenal gland, NOS Suprarenal gland Adrenal, NOS	High Risk	75	10	75/25
TARGET-30-PASFRV	Female	White	Not Hispanic or Latino	1057	Progression	305	Dead	398	2008	2009	ANBL00B1, ANBL0532, ANBL0032	Stage 4	Not Amplified	Hyperdiploid (DI>1)	2.02	Unfavorable	Undifferentiated or Poorly Differentiated	High	Ganglioneuroblastoma, nodular	C76.2	Abdomen, NOS Abdominal wall, NOS Intra-abdominal site, NOS	High Risk	90	10	90/10		Metastases only
TARGET-30-PASGAP	Male	Black or African American	Not Hispanic or Latino	1330	Progression	1285	Dead	1543	2008	2013	ANBL00B1, ANBL0032	Stage 4	Not Amplified	Diploid (DI=1)	1	Unfavorable	Undifferentiated or Poorly Differentiated	Low	Ganglioneuroblastoma, nodular	C74.9	Adrenal gland, NOS_x000D_ Suprarenal gland_x000D_ Adrenal, NOS	High Risk	90	10	90/10		Bone; Other, specify: Bone and soft tissue of skull, occipital skull/epidural tumor.	65-96	1	71-100/0-29
TARGET-30-PASGPY	Female	White	Not Hispanic or Latino	1972	Relapse	438	Dead	1438	2008	2012	ANBL00B1, ANBL0532	Stage 4	Not Amplified	Hyperdiploid (DI>1)	1.45	Unfavorable	Undifferentiated or Poorly Differentiated	Low	Neuroblastoma	C38.3	Mediastinum, NOS	High Risk	80	10	80/20		Local (at site of primary): Thoracic level._x000D_ There is soft tissue thickening and enhancement of the left paravertebral soft tissues extending from T3 to T10._x000D_ New area of nodular enhancement along the posterolateral aspect of the parietal pleura on the left at the level of T8.
TARGET-30-PASGUT	Male	White	Hispanic or Latino	1259	Censored	401	Alive	401	2008	2009	ANBL00B1	Stage 4	Not Amplified	Diploid (DI=1)	1	Unfavorable	Undifferentiated or Poorly Differentiated	Low	Ganglioneuroblastoma, nodular	C74.9	Adrenal gland, NOS Suprarenal gland Adrenal, NOS	High Risk	90	10	90/10
TARGET-30-PASHFA	Female	White	Not Hispanic or Latino	406	Progression	201	Dead	333	2008	2009	ANBL00B1, ANBL0531, ANBL0532	Stage 3	Amplified	Diploid (DI=1)	1	Unfavorable	Undifferentiated or Poorly Differentiated	High	Neuroblastoma	C74.9	Adrenal gland, NOS Suprarenal gland Adrenal, NOS	High Risk	60	10	60/40		Primary site	98-99	10
TARGET-30-PASJRT	Female	White	Not Hispanic or Latino	741	Censored	1411	Alive	1411	2008	2012	ANBL00B1, ANBL0532, ANBL0032, ALTE05N1, AEPI07N1	Stage 4	Amplified	Diploid (DI=1)	1	Unfavorable	Undifferentiated or Poorly Differentiated	High	Neuroblastoma	C74.9	Adrenal gland, NOS Suprarenal gland Adrenal, NOS	High Risk	80	10	80/20
TARGET-30-PASJYB	Female	White	Not Hispanic or Latino	522	Relapse	455	Dead	682	2009	2010	ANBL00B1, ANBL0532, ADVL06B1, ALTE05N1	Stage 4	Amplified	Diploid (DI=1)	1	Unfavorable	Undifferentiated or Poorly Differentiated	High	Neuroblastoma	C74.9	Adrenal gland, NOS Suprarenal gland Adrenal, NOS	High Risk	80-90	10	80-90/10-20		Metastases only: Intramedullary lesion posterior to T6 with associated hemorrhage and cord edema spanning T1 through T10
TARGET-30-PASJZC	Female	White	Not Hispanic or Latino	74	Relapse	367	Alive	2083	2009	2014	ANBL00B1	Stage 4s	Amplified	Hyperdiploid (DI>1)	1.45	Favorable	Undifferentiated or Poorly Differentiated	Low	Neuroblastoma	C22.0	Liver Hepatic, NOS	High Risk	55				Primary site				hyperdiploid miscoded as diploid/hypodiploid in previous update
TARGET-30-PASKFV	Male	White	Hispanic or Latino	992	Progression	351	Dead	400	2009	2010	ANBL00B1, ANBL0532, ANBL0032	Stage 4	Amplified	Hyperdiploid (DI>1)	1.13	Unfavorable	Undifferentiated or Poorly Differentiated	Low	Neuroblastoma	C48.0	Retroperitoneum Periadrenal tissue Perinephric tissue Peripancreatic tissue Perirenal tissue Retrocecal tissue Retroperitoneal tissue	High Risk	90	10	90/10		Other, specify: spine from C1-T10
TARGET-30-PASKJX	Male	White	Not Hispanic or Latino	7446	Relapse	595	Dead	1682	2009	2013	ANBL00B1, ANBL0532, ANBL1021	Stage 4	Not Amplified	Diploid (DI=1)	1	Unfavorable	Undifferentiated or Poorly Differentiated	Intermediate	Neuroblastoma	C48.0	Retroperitoneum Periadrenal tissue Perinephric tissue Peripancreatic tissue Perirenal tissue Retrocecal tissue Retroperitoneal tissue	High Risk	90	10	90/10		Metastases only
TARGET-30-PASKTB	Female	White	Not Hispanic or Latino	1425	Censored	2353	Alive	2353	2009	2015	ANBL00B1, ANBL0032, AEPI07N1	Stage 4	Not Amplified	Diploid (DI=1)	1	Unfavorable	Undifferentiated or Poorly Differentiated	Low	Ganglioneuroblastoma, nodular	C42.1	Bone marrow	High Risk	90	10	90/10
TARGET-30-PASLGS	Male	Unknown	Not Hispanic or Latino	1218	Event	546	Dead	830	2009	2011	ANBL00B1, ANBL0532, ANBL0931	Stage 4	Not Amplified	Hyperdiploid (DI>1)	1.12	Unfavorable	Undifferentiated or Poorly Differentiated	Intermediate	Neuroblastoma	C76.2	Abdomen, NOS Abdominal wall, NOS Intra-abdominal site, NOS	High Risk	80	10	80/20
TARGET-30-PASMDM	Male	White	Not Hispanic or Latino	25	Censored	1324	Alive	1324	2009	2012	ANBL00B1	Stage 4s	Not Amplified	Hyperdiploid (DI>1)	2.27	Favorable	Undifferentiated or Poorly Differentiated	Low	Neuroblastoma	C74.9	Adrenal gland, NOS Suprarenal gland Adrenal, NOS	Low Risk	40	10	40/60						hyperdiploid miscoded as diploid/hypodiploid in previous update
TARGET-30-PASMJG	Female	Not Reported	Not Hispanic or Latino	1765	Progression	1162	Dead	1544	2009	2013	ANBL00B1, ANBL0032	Stage 4	Not Amplified	Diploid (DI=1)	1	Unfavorable	Undifferentiated or Poorly Differentiated	Unknown	Ganglioneuroblastoma, nodular	C74.9	Adrenal gland, NOS Suprarenal gland Adrenal, NOS	High Risk	90	10	90/10		Bone
TARGET-30-PASMNT	Female	Native Hawaiian or other Pacific Islander	Not Hispanic or Latino	4802	Progression	233	Dead	1696	2009	2013	ANBL00B1, ANBL0532	Stage 4	Not Amplified	Hyperdiploid (DI>1)	1.1	Unfavorable	Undifferentiated or Poorly Differentiated	Intermediate	Neuroblastoma	C76.2	Abdomen, NOS Abdominal wall, NOS Intra-abdominal site, NOS	High Risk	85	10	85/15		Metastases only
TARGET-30-PASNEF	Female	Not Reported	Hispanic or Latino	696	Censored	2213	Alive	2213	2009	2015	ANBL00B1	Stage 4	Not Amplified	Hyperdiploid (DI>1)	1.97	Unfavorable	Undifferentiated or Poorly Differentiated	Intermediate	Neuroblastoma	C48.0	Retroperitoneum Periadrenal tissue Perinephric tissue Peripancreatic tissue Perirenal tissue Retrocecal tissue Retroperitoneal tissue	High Risk	85	25	85/15
TARGET-30-PASNML	Male	Not Reported	Not Hispanic or Latino	8	Censored	2185	Alive	2185	2009	2015	ANBL00B1	Stage 4s	Not Amplified	Hyperdiploid (DI>1)	1.28	Favorable	Undifferentiated or Poorly Differentiated	Intermediate	Neuroblastoma	C38.3	Mediastinum, NOS	Low Risk	90								hyperdiploid miscoded as diploid/hypodiploid in previous update
TARGET-30-PASNPG	Female	Black or African American	Not Hispanic or Latino	318	Event	302	Alive	2274	2009	2015	ANBL00B1, ANBL0531	Stage 3	Not Amplified	Hyperdiploid (DI>1)	1.48	Favorable	Undifferentiated or Poorly Differentiated	Intermediate	Neuroblastoma	C76.7	Other ill-defined sites Back, NOS Flank, NOS Trunk, NOS	Intermediate Risk	90	10	90/10			75-90	10		hyperdiploid miscoded as diploid/hypodiploid in previous update
TARGET-30-PASNZU	Male	Black or African American	Not Hispanic or Latino	1099	Relapse	954	Dead	1692	2009	2013	ANBL00B1, ANBL0532, ANBL0032, ACCL0934, ANBL1021	Stage 4	Amplified	Diploid (DI=1)	1	Unfavorable	Undifferentiated or Poorly Differentiated	High	Neuroblastoma	C76.2	Abdomen, NOS Abdominal wall, NOS Intra-abdominal site, NOS	High Risk	90	20	90/10		Other, specify: Right mandible soft tissue
TARGET-30-PASPBZ	Male	Black or African American	Not Hispanic or Latino	62	Censored	2347	Alive	2347	2009	2015	ANBL00B1, ANBL0531	Stage 4s	Not Amplified	Diploid (DI=1)	1	Unfavorable	Undifferentiated or Poorly Differentiated	High	Neuroblastoma	C76.2	Abdomen, NOS Abdominal wall, NOS Intra-abdominal site, NOS	Intermediate Risk	80
TARGET-30-PASPER	Female	White	Hispanic or Latino	753	Progression	638	Alive	2087	2009	2014	ANBL00B1, ANBL0032	Stage 4	Not Amplified	Diploid (DI=1)	1	Unfavorable	Undifferentiated or Poorly Differentiated	Low	Neuroblastoma	C48.0	Retroperitoneum Periadrenal tissue Perinephric tissue Peripancreatic tissue Perirenal tissue Retrocecal tissue Retroperitoneal tissue	High Risk	90	10	90/10		Bone
TARGET-30-PASREY	Female	White	Not Hispanic or Latino	78	Censored	2332	Alive	2332	2009	2015	ANBL00B1, AEPI07N1	Stage 4s	Not Amplified	Hyperdiploid (DI>1)	1.08	Favorable	Undifferentiated or Poorly Differentiated	Low	Neuroblastoma	C74.9	Adrenal gland, NOS Suprarenal gland Adrenal, NOS	Low Risk	60								hyperdiploid miscoded as diploid/hypodiploid in previous update
TARGET-30-PASRFS	Female	White	Not Hispanic or Latino	1328	Relapse	1675	Alive	2075	2009	2014	ANBL00B1, ANBL0032	Stage 4	Not Amplified	Diploid (DI=1)	1	Unfavorable	Undifferentiated or Poorly Differentiated	Intermediate	Neuroblastoma	C76.2	Abdomen, NOS Abdominal wall, NOS Intra-abdominal site, NOS	High Risk	70	10	70/30		Bone
TARGET-30-PASSRN	Male	White	Not Hispanic or Latino	5345	Censored	2227	Alive	2227	2009	2015	ANBL00B1, ANBL0532, ANBL0931	Stage 4	Amplified	Hyperdiploid (DI>1)	1.11	Unfavorable	Undifferentiated or Poorly Differentiated	Low	Neuroblastoma	C74.9	Adrenal gland, NOS Suprarenal gland Adrenal, NOS	High Risk	35	5	35/65
TARGET-30-PASSRS	Male	Unknown	Not Hispanic or Latino	2492	Relapse	861	Dead	1319	2009	2012	ANBL00B1, ANBL0532, ANBL0032, ADVL0912, ANBL1021	Stage 4	Not Amplified	Hyperdiploid (DI>1)	1.82	Unfavorable	Undifferentiated or Poorly Differentiated	Intermediate	Neuroblastoma	C76.2	Abdomen, NOS Abdominal wall, NOS Intra-abdominal site, NOS	High Risk	65	15	65/35		Bone
TARGET-30-PASSWB	Male	White	Hispanic or Latino	910	Censored	2102	Alive	2102	2009	2015	ANBL00B1, ANBL0532, ANBL0032	Stage 4	Amplified	Diploid (DI=1)	1	Unfavorable	Undifferentiated or Poorly Differentiated	High	Neuroblastoma	C74.0	Cortex of adrenal gland	High Risk	70	30	70/30
TARGET-30-PASSWW	Male	White	Not Hispanic or Latino	7	Censored	2095	Alive	2095	2009	2015	ANBL00B1, ANBL0531, AEPI07N1	Stage 4s	Not Amplified	Diploid (DI=1)	1	Favorable	Undifferentiated or Poorly Differentiated	Low	Neuroblastoma	C64.9	Kidney, NOS Renal, NOS Kidney parenchyma	Intermediate Risk	90	20	90/10
TARGET-30-PASTCN	Male	White	Not Hispanic or Latino	1900	Relapse	870	Dead	1033	2009	2012	ANBL00B1, ANBL0532	Stage 4	Not Amplified	Diploid (DI=1)	1	Unfavorable	Undifferentiated or Poorly Differentiated	Intermediate	Neuroblastoma	C48.8	Overlapping lesion of retroperitoneum and peritoneum (See note page 1)	High Risk	50	10	50/50		Local (at site of primary)
TARGET-30-PASTKC	Male	White	Not Hispanic or Latino	3035	Censored	1952	Alive	1952	2009	2014	ANBL00B1, ANBL0532, ANBL0032	Stage 4	Not Amplified	Hyperdiploid (DI>1)	1.14	Unfavorable	Undifferentiated or Poorly Differentiated	Low	Neuroblastoma	C76.2	Abdomen, NOS Abdominal wall, NOS Intra-abdominal site, NOS	High Risk	30-40	10	30-40/60-70
TARGET-30-PASTKW	Female	Unknown	Hispanic or Latino	716	Censored	2071	Alive	2071	2009	2015	ANBL00B1, ANBL0532, ANBL0032	Stage 4	Not Amplified	Diploid (DI=1)	1	Unfavorable	Undifferentiated or Poorly Differentiated	Low	Neuroblastoma	C47.3	Peripheral nerves and Autonomic nervous system of thorax Peripheral nerves and Autonomic nervous system of (see list under C47): . Axilla . Chest . chest wall . thoracic wall . infraclavicular region . scapular region Intercostal nerve	High Risk	40	10	40/60
TARGET-30-PASTXR	Male	Unknown	Not Hispanic or Latino	1100	Censored	2276	Alive	2276	2009	2015	ANBL00B1, ANBL0532, ANBL0032	Stage 4	Not Amplified	Hyperdiploid (DI>1)	1.87	Unfavorable	Undifferentiated or Poorly Differentiated	High	Neuroblastoma	C76.1	Thorax, NOS Axilla, NOS Chest, NOS Chest wall, NOS Intrathoracic site, NOS Thoracic wall, NOS Infraclavicular region, NOS Scapular region, NOS	High Risk	90	10-20	90/10
TARGET-30-PASUCB	Male	White	Not Hispanic or Latino	1008	Censored	1976	Alive	1976	2009	2014	ANBL00B1, ANBL0532, ANBL0032, AEPI07N1	Stage 4	Not Amplified	Diploid (DI=1)	1	Unfavorable	Undifferentiated or Poorly Differentiated	Low	Neuroblastoma	C74.9	Adrenal gland, NOS Suprarenal gland Adrenal, NOS	High Risk	90	10	90/10
TARGET-30-PASUML	Male	Black or African American	Not Hispanic or Latino	4	Event	12	Dead	20	2009	2009	ANBL00B1, ANBL0531	Stage 4s	Not Amplified	Diploid (DI=1)	1	Favorable	Undifferentiated or Poorly Differentiated	Low	Neuroblastoma	C76.2	Abdomen, NOS Abdominal wall, NOS Intra-abdominal site, NOS	Intermediate Risk	90
TARGET-30-PASUYG	Male	Black or African American	Not Hispanic or Latino	1418	Relapse	505	Alive	2193	2009	2015	ANBL00B1, ANBL0532, ANBL0032	Stage 4	Not Amplified	Hyperdiploid (DI>1)	3	Unfavorable	Undifferentiated or Poorly Differentiated	Intermediate	Neuroblastoma	C74.9	Adrenal gland, NOS Suprarenal gland Adrenal, NOS	High Risk	60	10	60/40		Bone Marrow
TARGET-30-PASVRU	Male	White	Hispanic or Latino	631	Event	254	Dead	440	2009	2010	ANBL00B1, ANBL0532	Stage 4	Amplified	Diploid (DI=1)	1	Unfavorable	Undifferentiated or Poorly Differentiated	High	Neuroblastoma	C48.0	Retroperitoneum Periadrenal tissue Perinephric tissue Peripancreatic tissue Perirenal tissue Retrocecal tissue Retroperitoneal tissue	High Risk	80	10	80/20
TARGET-30-PASWAU	Female	Unknown	Unknown	1261	Censored	2549	Alive	2549	2008	2015	ANBL00B1, ANBL0032	Stage 4	Not Amplified	Diploid (DI=1)	1	Unfavorable	Undifferentiated or Poorly Differentiated	Unknown	Ganglioneuroblastoma, nodular	C76.2	Abdomen, NOS Abdominal wall, NOS Intra-abdominal site, NOS	High Risk	90	10	90/10
TARGET-30-PASWFB	Female	Black or African American	Not Hispanic or Latino	727	Death	87	Dead	87	2009	2009	ANBL00B1	Stage 4	Amplified	Hyperdiploid (DI>1)	1.8	Unfavorable	Undifferentiated or Poorly Differentiated	High	Neuroblastoma	C76.2	Abdomen, NOS Abdominal wall, NOS Intra-abdominal site, NOS	High Risk	90	10	90/10
TARGET-30-PASWIJ	Male	White	Not Hispanic or Latino	2537	Censored	1940	Alive	1940	2009	2014	ANBL00B1, ANBL0532, ANBL0931	Stage 4	Not Amplified	Hyperdiploid (DI>1)	1.11	Unfavorable	Undifferentiated or Poorly Differentiated	Intermediate	Neuroblastoma	C76.2	Abdomen, NOS Abdominal wall, NOS Intra-abdominal site, NOS	High Risk	80	5	80/20						pt subsequently determined not to have had an event
TARGET-30-PASWLY	Male	White	Hispanic or Latino	979	Relapse	537	Alive	2037	2009	2015	ANBL00B1, ANBL0532, ANBL0032	Stage 4	Not Amplified	Diploid (DI=1)	1	Unfavorable	Undifferentiated or Poorly Differentiated	Low	Neuroblastoma	C76.2	Abdomen, NOS Abdominal wall, NOS Intra-abdominal site, NOS	High Risk	60-70	10	60-70/30-40		Other, specify: subcarinal lesion measuring 1.7 x 1.6 cm
TARGET-30-PASWVY	Female	White	Not Hispanic or Latino	2477	Censored	1918	Alive	1918	2009	2014	ANBL00B1, ANBL0532, ANBL0032	Stage 4	Not Amplified	Hyperdiploid (DI>1)	1.15	Unfavorable	Undifferentiated or Poorly Differentiated	Intermediate	Ganglioneuroblastoma, nodular	C49.4	Connective, Subcutaneous and other Soft tissues of abdomen Connective, Subcutaneous and other Soft tissues of (see list under C49): . Abdomen . abdominal wall . Umbilicus Abdominal aorta Abdominal vena cava Abdominal wall muscle Celiac artery Ilio	High Risk	60	10	60/40
TARGET-30-PASWYR	Male	White	Not Hispanic or Latino	958	Censored	1893	Alive	1893	2009	2014	ANBL00B1, ANBL0032, AEPI07N1	Stage 4	Amplified	Hyperdiploid (DI>1)	1.96	Unfavorable	Undifferentiated or Poorly Differentiated	High	Neuroblastoma	C48.0	Retroperitoneum Periadrenal tissue Perinephric tissue Peripancreatic tissue Perirenal tissue Retrocecal tissue Retroperitoneal tissue	High Risk	60	10	60/40
TARGET-30-PASXGP	Male	White	Not Hispanic or Latino	834	Censored	1898	Alive	1898	2009	2014	ANBL00B1, ANBL0532, ANBL0032	Stage 4	Not Amplified	Hyperdiploid (DI>1)	1.84	Unfavorable	Undifferentiated or Poorly Differentiated	Low	Ganglioneuroblastoma, nodular	C74.9	Adrenal gland, NOS Suprarenal gland Adrenal, NOS	High Risk	20	10	20/80
TARGET-30-PASXHE	Male	Black or African American	Not Hispanic or Latino	1438	Censored	2098	Alive	2098	2009	2015	ANBL00B1, ANBL0532, ANBL0931, AEPI07N1	Stage 4	Not Amplified	Diploid (DI=1)	1	Unfavorable	Undifferentiated or Poorly Differentiated	Intermediate	Neuroblastoma	C76.1	Thorax, NOS Axilla, NOS Chest, NOS Chest wall, NOS Intrathoracic site, NOS Thoracic wall, NOS Infraclavicular region, NOS Scapular region, NOS	High Risk	80	10	80/20
TARGET-30-PASXIE	Male	White	Not Hispanic or Latino	837	Censored	2123	Alive	2123	2009	2015	ANBL00B1, ANBL0532, AEPI07N1	Stage 4	Amplified	Diploid (DI=1)	1	Unfavorable	Undifferentiated or Poorly Differentiated	Intermediate	Neuroblastoma	C48.0	Retroperitoneum Periadrenal tissue Perinephric tissue Peripancreatic tissue Perirenal tissue Retrocecal tissue Retroperitoneal tissue	High Risk	30-40	10	30-40/60-70
TARGET-30-PASXNN	Male	Unknown	Unknown	3598	Censored	1980	Alive	1980	2009	2015	ANBL00B1, ANBL0532	Stage 4	Not Amplified	Hyperdiploid (DI>1)	1.15	Unfavorable	Undifferentiated or Poorly Differentiated	Intermediate	Neuroblastoma	C38.3	Mediastinum, NOS	High Risk	80	10	80/20
TARGET-30-PASXRG	Female	White	Unknown	1278	Censored	1749	Alive	1749	2009	2014	ANBL00B1, ANBL0532, AEPI07N1, ANBL0931	Stage 4	Amplified	Hyperdiploid (DI>1)	2.73	Unfavorable	Undifferentiated or Poorly Differentiated	High	Ganglioneuroblastoma, nodular	C48.0	Retroperitoneum Periadrenal tissue Perinephric tissue Peripancreatic tissue Perirenal tissue Retrocecal tissue Retroperitoneal tissue	High Risk	70-80	10	70-80/20-30
TARGET-30-PASXRJ	Female	White	Not Hispanic or Latino	583	Progression	266	Alive	1837	2009	2014	ANBL00B1, ANBL0532, AEPI07N1	Stage 4	Not Amplified	Diploid (DI=1)	1	Unfavorable	Undifferentiated or Poorly Differentiated	Low	Neuroblastoma	C76.2	Abdomen, NOS Abdominal wall, NOS Intra-abdominal site, NOS	High Risk	60	10	60/40		Local + metastatic
TARGET-30-PASYLD	Male	Black or African American	Not Hispanic or Latino	2015	Progression	188	Dead	276	2009	2010	ANBL00B1, ANBL0532	Stage 4	Not Amplified	Diploid (DI=1)	1	Unknown	Unknown	Unknown	Unknown	C74.9	Adrenal gland, NOS Suprarenal gland Adrenal, NOS	High Risk	60	10	60/40		Local + metastatic
TARGET-30-PASYMX	Female	White	Not Hispanic or Latino	2894	Censored	822	Alive	822	2009	2011	ANBL00B1, ANBL0532, ADVL0918	Stage 4	Not Amplified	Hyperdiploid (DI>1)	1.52	Unfavorable	Undifferentiated or Poorly Differentiated	High	Neuroblastoma	C74.9	Adrenal gland, NOS Suprarenal gland Adrenal, NOS	High Risk	70	10	70/30
TARGET-30-PASYPX	Female	White	Hispanic or Latino	1514	Progression	296	Alive	2215	2009	2015	ANBL00B1, ANBL0532	Stage 4	Not Amplified	Hyperdiploid (DI>1)	1.16	Unfavorable	Undifferentiated or Poorly Differentiated	Intermediate	Neuroblastoma	C76.2	Abdomen, NOS Abdominal wall, NOS Intra-abdominal site, NOS	High Risk	97-98	15			Bone Marrow
TARGET-30-PASZKE	Male	White	Not Hispanic or Latino	31	Death	8	Dead	8	2009	2009	ANBL00B1, AEPI07N1	Stage 4s	Not Amplified	Hyperdiploid (DI>1)	1.38	Unknown	Undifferentiated or Poorly Differentiated	High	Neuroblastoma	C74.9	Adrenal gland, NOS Suprarenal gland Adrenal, NOS	Intermediate Risk	85								hyperdiploid miscoded as diploid/hypodiploid in previous update
TARGET-30-PASZPI	Male	White	Not Hispanic or Latino	645	Progression	453	Dead	1014	2009	2012	ANBL00B1, ANBL0532, ANBL0032	Stage 4	Amplified	Hyperdiploid (DI>1)	1.95	Unfavorable	Undifferentiated or Poorly Differentiated	High	Neuroblastoma	C74.9	Adrenal gland, NOS Suprarenal gland Adrenal, NOS	High Risk	40	15	40/60		Lymph Nodes enlarging node in patients neck (originally thought to be infectious) was MIBG avid on 12/28/2010. Biopsy on 1/25/2011 confirmed NBL at lymph node site.
TARGET-30-PATAYJ	Male	White	Not Hispanic or Latino	52	Censored	1744	Alive	1744	2009	2014	ANBL00B1	Stage 4s	Not Amplified	Hyperdiploid (DI>1)	1.62	Favorable	Undifferentiated or Poorly Differentiated	Low	Neuroblastoma	C38.2	Posterior mediastinum	Low Risk	90								hyperdiploid miscoded as diploid/hypodiploid in previous update
TARGET-30-PATBMM	Male	White	Not Hispanic or Latino	1112	Relapse	709	Alive	768	2009	2011	ANBL00B1, ANBL0032, AEPI07N1, ADVL0912	Stage 4	Not Amplified	Hyperdiploid (DI>1)	1.97	Unfavorable	Undifferentiated or Poorly Differentiated	Low	Ganglioneuroblastoma, nodular	C74.9	Adrenal gland, NOS Suprarenal gland Adrenal, NOS	High Risk	90	10	90/10		Bone
TARGET-30-PATCFL	Male	White	Not Hispanic or Latino	1041	Censored	2125	Alive	2125	2009	2015	ANBL00B1, ANBL0032, AEPI07N1	Stage 4	Not Amplified	Diploid (DI=1)	1	Unfavorable	Undifferentiated or Poorly Differentiated	Intermediate	Neuroblastoma	C76.2	Abdomen, NOS Abdominal wall, NOS Intra-abdominal site, NOS	High Risk	20-30	10	20-30/80-70
TARGET-30-PATDWN	Male	Not Reported	Hispanic or Latino	1435	Censored	278	Alive	278	2009	2010	ANBL00B1, ANBL0032	Stage 4	Amplified	Diploid (DI=1)	1	Unfavorable	Undifferentiated or Poorly Differentiated	High	Neuroblastoma	C74.9	Adrenal gland, NOS Suprarenal gland Adrenal, NOS	High Risk	70	10	70/30
TARGET-30-PATDXC	Male	White	Not Hispanic or Latino	1659	Event	444	Dead	916	2009	2012	ANBL00B1, ANBL0931	Stage 4	Not Amplified	Hyperdiploid (DI>1)	1.17	Unfavorable	Undifferentiated or Poorly Differentiated	High	Neuroblastoma	C48.0	Retroperitoneum Periadrenal tissue Perinephric tissue Peripancreatic tissue Perirenal tissue Retrocecal tissue Retroperitoneal tissue	High Risk	80	10	80/20
TARGET-30-PATDXG	Male	White	Not Hispanic or Latino	688	Censored	2052	Alive	2052	2009	2015	ANBL00B1, ANBL0032	Stage 4	Amplified	Hyperdiploid (DI>1)	1.27	Unfavorable	Undifferentiated or Poorly Differentiated	High	Neuroblastoma	C76.2	Abdomen, NOS Abdominal wall, NOS Intra-abdominal site, NOS	High Risk	90	10	90/10
TARGET-30-PATEKG	Female	Black or African American	Not Hispanic or Latino	1275	Censored	1988	Alive	1988	2009	2015	ANBL00B1, ANBL0032	Stage 4	Not Amplified	Diploid (DI=1)	1	Unfavorable	Undifferentiated or Poorly Differentiated	Intermediate	Ganglioneuroblastoma, nodular	C74.9	Adrenal gland, NOS Suprarenal gland Adrenal, NOS	High Risk	90	10	90/10
TARGET-30-PATEPF	Male	White	Hispanic or Latino	1434	Death	304	Dead	304	2010	2010	ANBL00B1	Stage 4	Not Amplified	Diploid (DI=1)	1	Unfavorable	Undifferentiated or Poorly Differentiated	High	Ganglioneuroblastoma, nodular	C74.9	Adrenal gland, NOS Suprarenal gland Adrenal, NOS	High Risk	90	30	90/10
TARGET-30-PATESI	Male	Black or African American	Not Hispanic or Latino	752	Relapse	622	Dead	958	2010	2012	ANBL00B1	Stage 4	Amplified	Diploid (DI=1)	1	Unfavorable	Undifferentiated or Poorly Differentiated	High	Neuroblastoma	C74.9	Adrenal gland, NOS Suprarenal gland Adrenal, NOS	High Risk	75	25	75/25		Other metastatic sites
TARGET-30-PATFCY	Male	White	Not Hispanic or Latino	1040	Death	787	Dead	787	2010	2012	ANBL00B1, AEPI07N1	Stage 4	Not Amplified	Hyperdiploid (DI>1)	1.5	Unfavorable	Undifferentiated or Poorly Differentiated	High	Neuroblastoma	C74.9	Adrenal gland, NOS Suprarenal gland Adrenal, NOS	High Risk	90	10	90/10
TARGET-30-PATFIN	Female	White	Not Hispanic or Latino	631	Event	1192	Dead	1363	2010	2013	ANBL00B1	Stage 4	Amplified	Diploid (DI=1)	1	Unfavorable	Undifferentiated or Poorly Differentiated	High	Neuroblastoma	C76.2	Abdomen, NOS Abdominal wall, NOS Intra-abdominal site, NOS	High Risk	90	10	90/10
TARGET-30-PATFXV	Female	White	Hispanic or Latino	648	Progression	236	Dead	296	2010	2010	ANBL00B1, AEPI07N1	Stage 4	Amplified	Diploid (DI=1)	1	Unfavorable	Undifferentiated or Poorly Differentiated	High	Neuroblastoma	C76.2	Abdomen, NOS Abdominal wall, NOS Intra-abdominal site, NOS	High Risk	70	10	70/30		Primary site; Bone; Other metastatic sites
TARGET-30-PATGJU	Female	White	Not Hispanic or Latino	59	Censored	1219	Alive	1219	2010	2013	ANBL00B1	Stage 4s	Not Amplified	Hyperdiploid (DI>1)	1.25	Favorable	Undifferentiated or Poorly Differentiated	Low	Neuroblastoma	C76.2	Abdomen, NOS Abdominal wall, NOS Intra-abdominal site, NOS	Low Risk	40								hyperdiploid miscoded as diploid/hypodiploid in previous update
TARGET-30-PATGLU	Male	White	Not Hispanic or Latino	1037	Relapse	715	Dead	1330	2010	2013	ANBL00B1, ANBL0931, AEPI07N1	Stage 4	Not Amplified	Diploid (DI=1)	1	Unfavorable	Undifferentiated or Poorly Differentiated	Intermediate	Neuroblastoma	C74.9	Adrenal gland, NOS Suprarenal gland Adrenal, NOS	High Risk	80	40	80/20		Other, specify: Right thoracic soft tissue mass approximately at T4 pedicle.
TARGET-30-PATGWT	Male	Black or African American	Not Hispanic or Latino	591	Relapse	727	Dead	928	2010	2012	ANBL00B1, ANBL0032	Stage 4	Amplified	Diploid (DI=1)	1	Unfavorable	Undifferentiated or Poorly Differentiated	High	Neuroblastoma	C76.2	Abdomen, NOS Abdominal wall, NOS Intra-abdominal site, NOS	High Risk	50	10	50/50		Bone; Lymph Nodes
TARGET-30-PATHKB	Male	White	Not Hispanic or Latino	7	Censored	1998	Alive	1998	2010	2015	ANBL00B1, ANBL0531	Stage 4s	Not Amplified	Hyperdiploid (DI>1)	1.6	Favorable	Undifferentiated or Poorly Differentiated	Low	Neuroblastoma	C74.9	Adrenal gland, NOS Suprarenal gland Adrenal, NOS	Intermediate Risk	80								hyperdiploid miscoded as diploid/hypodiploid in previous update
TARGET-30-PATHVK	Female	White	Not Hispanic or Latino	2109	Progression	171	Alive	1807	2010	2015	ANBL00B1	Stage 4	Not Amplified	Hyperdiploid (DI>1)	1.29	Unfavorable	Undifferentiated or Poorly Differentiated	High	Neuroblastoma	C74.9	Adrenal gland, NOS Suprarenal gland Adrenal, NOS	High Risk	90	50	90/10		Bone Marrow
TARGET-30-PATILE	Male	White	Not Hispanic or Latino	824	Death	306	Dead	306	2010	2011	ANBL00B1	Stage 4	Not Amplified	Diploid (DI=1)	1	Unfavorable	Undifferentiated or Poorly Differentiated	Intermediate	Neuroblastoma	C70.1	Spinal meninges Spinal arachnoid Spinal dura mater Spinal pia mater	High Risk	75	90	75/25
TARGET-30-PATINJ	Male	White	Not Hispanic or Latino	1037	Relapse	736	Dead	822	2010	2012	ANBL00B1, AEPI07N1, ANBL0032	Stage 4	Not Amplified	Diploid (DI=1)	1	Unfavorable	Undifferentiated or Poorly Differentiated	Intermediate	Neuroblastoma	C76.2	Abdomen, NOS Abdominal wall, NOS Intra-abdominal site, NOS	High Risk	75	10	75/25		Bone; Bone Marrow; Lymph Nodes
TARGET-30-PATNKP	Male	White	Not Hispanic or Latino	3446	Event	616	Dead	1549	2010	2014	ANBL00B1, ANBL0532, ANBL0931, ADVL0912	Stage 4	Not Amplified	Hyperdiploid (DI>1)	1.47	Unfavorable	Undifferentiated or Poorly Differentiated	Intermediate	Neuroblastoma	C48.0	Retroperitoneum Periadrenal tissue Perinephric tissue Per	High Risk	90					98	1		hyperdiploid miscoded as diploid/hypodiploid in previous update
TARGET-30-PATYIL	Female	White	Not Hispanic or Latino	328	Relapse	239	Dead	481	2011	2012	ANBL00B1, ANBL0531	Stage 4	Not Amplified	Diploid (DI=1)	1	Favorable	Undifferentiated or Poorly Differentiated	Intermediate	Neuroblastoma	C76.2	Abdomen, NOS Abdominal wall, NOS Intra-abdominal site, NOS	Intermediate Risk	70	20-30	70/30		Primary site; Bone	80	5
TARGET-30-PAUDDK	Male	Black or African American	Not Hispanic or Latino	361	Event	344	Alive	1528	2011	2015	ANBL00B1, ANBL0531	Stage 3	Not Amplified	Hyperdiploid (DI>1)	1.33	Favorable	Undifferentiated or Poorly Differentiated	Low	Neuroblastoma	C76.3	Pelvis, NOS Buttock, NOS Groin, NOS Ischiorectal fossa P	Intermediate Risk	70					90-95	5		hyperdiploid miscoded as diploid/hypodiploid in previous update

## Sheet: Original File
Original File	Date	Data used in this file
TARGET NBL COG update harmonized 20150930.xls	2015-09-30	All columns except comment and those provided by Nicole
TARGET_NBL_Full_cohort_dec2013_clinical_annotation_140318-1_missing_clinica nr.xls	2015-03-27	Percent Tumor
		Percent Necrosis
		Percent Tumor v/s Stroma
		Sites of Disease Involvement
		Relapse Percent Tumor
		Relapse Percent Necrosis
		Relapse Percent Tumor v/s Stroma
TARGET NBL clinical update harmonized (20141231 cutoff) 20150511.xls	2015-05-11	Comment column
