# Supplementary material for: A prognostic nomogram for neuroblastoma in children
Source: PeerJ. 2019 Jul 11;7:e7316. doi: 10.7717/peerj.7316 (PMC6626656; doi:10.7717/peerj.7316)
Supplement: Supplemental Information 2 — Raw data exported from the TARGET database: gender, race, age at diagnosis, INSS stage, MYCN status, ploidy status, MKI status, histology status, and COG risk group. [file peerj-07-7316-s002.xlsx]

## Sheet: Clinical Data
TARGET USI	Gender	Race	Ethnicity	Age at Diagnosis in Days	First Event	Event Free Survival Time in Days	Vital Status	Overall Survival Time in Days	Year of Diagnosis	Year of Last Follow Up	Protocol	INSS Stage	MYCN status	Ploidy	Ploidy Value	Histology	Grade	MKI	Diagnostic Category	ICDO	ICDO Description	COG Risk Group	Percent Tumor	Percent Necrosis	Percent Tumor v/s Stroma	Sites of Disease Involvement	Site Relapse	Relapse Percent Tumor	Relapse Percent Necrosis	Relapse Percent Tumor v/s Stroma	Comment
TARGET-30-PARPUF	Male	White	Hispanic or Latino	95	Censored	2812	Alive	2812	2007	2015	ANBL00B1	Stage 4	Not Amplified	Hyperdiploid (DI>1)	1.48	Favorable	Undifferentiated or Poorly Differentiated	Low	Neuroblastoma	C74.9	Adrenal gland, NOS Suprarenal gland Adrenal, NOS	Intermediate Risk	60								hyperdiploid miscoded as diploid/hypodiploid in previous update
TARGET-30-PARSVF	Male	White	Not Hispanic or Latino	963	Relapse	997	Dead	1516	2007	2012	ANBL00B1, ADVL0921	Stage 4	Not Amplified	Diploid (DI=1)	1	Unfavorable	Undifferentiated or Poorly Differentiated	High	Neuroblastoma	C48.0	Retroperitoneum Periadrenal tissue Perinephric tissue Per	High Risk	50				Bone; Bone Marrow; Other metastatic sites
TARGET-30-PARSXI	Female	White	Not Hispanic or Latino	537	Censored	2456	Alive	2456	2007	2014	ANBL00B1	Stage 4	Not Amplified	Hyperdiploid (DI>1)	1.99	Favorable	Undifferentiated or Poorly Differentiated	Low	Neuroblastoma	C74.9	Adrenal gland, NOS Suprarenal gland Adrenal, NOS	Intermediate Risk	70								hyperdiploid miscoded as diploid/hypodiploid in previous update
TARGET-30-PARSZV	Male	White	Not Hispanic or Latino	286	Relapse	2675	Alive	2711	2008	2015	ANBL00B1	Stage 2a	Not Amplified	Hyperdiploid (DI>1)	1.58	Favorable	Undifferentiated or Poorly Differentiated	Low	Neuroblastoma	C38.3	Mediastinum, NOS	Low Risk	80				Primary site				hyperdiploid miscoded as diploid/hypodiploid in previous update
TARGET-30-PARTCE	Male	White	Not Hispanic or Latino	66	Censored	2438	Alive	2438	2008	2014	ANBL00B1	Stage 1	Not Amplified	Hyperdiploid (DI>1)	2.13	Favorable	Undifferentiated or Poorly Differentiated	Low	Neuroblastoma	C74.9	Adrenal gland, NOS Suprarenal gland Adrenal, NOS	Low Risk	70								hyperdiploid miscoded as diploid/hypodiploid in previous update
TARGET-30-PARTPF	Female	Not Reported	Not Hispanic or Latino	233	Censored	2394	Alive	2394	2008	2014	ANBL00B1, ANBL0531	Stage 4	Not Amplified	Hyperdiploid (DI>1)	1.57	Favorable	Undifferentiated or Poorly Differentiated	Low	Neuroblastoma	C74.9	Adrenal gland, NOS Suprarenal gland Adrenal, NOS	Intermediate Risk	90								hyperdiploid miscoded as diploid/hypodiploid in previous update
TARGET-30-PARTRP	Female	White	Not Hispanic or Latino	938	Censored	2672	Alive	2672	2008	2015	ANBL00B1, ANBL0032, AEPI07N1	Stage 3	Not Amplified	Hyperdiploid (DI>1)	1.49	Unfavorable	Undifferentiated or Poorly Differentiated	Low	Neuroblastoma	C47.0	Peripheral nerves and Autonomic nervous system of head, face	High Risk	85								hyperdiploid miscoded as diploid/hypodiploid in previous update
TARGET-30-PARTYI	Female	White	Not Hispanic or Latino	119	Censored	2304	Alive	2304	2008	2014	ANBL00B1, ANBL0531	Stage 4	Not Amplified	Hyperdiploid (DI>1)	1.56	Favorable	Undifferentiated or Poorly Differentiated	Low	Neuroblastoma	C76.2	Abdomen, NOS Abdominal wall, NOS Intra-abdominal site, NOS	Intermediate Risk	90								hyperdiploid miscoded as diploid/hypodiploid in previous update
TARGET-30-PARTZW	Female	White	Not Hispanic or Latino	341	Death	37	Dead	37	2008	2008	ANBL00B1	Stage 4	Not Amplified	Hyperdiploid (DI>1)	1.59	Favorable	Undifferentiated or Poorly Differentiated	Intermediate	Neuroblastoma	C38.3	Mediastinum, NOS	Intermediate Risk	80								hyperdiploid miscoded as diploid/hypodiploid in previous update
TARGET-30-PARUCL	Male	White	Not Hispanic or Latino	1971	Censored	2586	Alive	2586	2008	2015	ANBL00B1, ANBL0532, ANBL0032	Stage 4	Not Amplified	Hyperdiploid (DI>1)	1.2	Unfavorable	Undifferentiated or Poorly Differentiated	Intermediate	Neuroblastoma	C74.9	Adrenal gland, NOS Suprarenal gland Adrenal, NOS	High Risk	60								hyperdiploid miscoded as diploid/hypodiploid in previous update
TARGET-30-PARUCM	Female	White	Not Hispanic or Latino	500	Censored	2232	Alive	2232	2008	2014	ANBL00B1	Stage 4	Not Amplified	Hyperdiploid (DI>1)	1.45	Favorable	Undifferentiated or Poorly Differentiated	Intermediate	Neuroblastoma	C49.0	Connective, Subcutaneous and other Soft tissues of head, fac	Intermediate Risk	85								hyperdiploid miscoded as diploid/hypodiploid in previous update
TARGET-30-PARUGX	Male	White	Not Hispanic or Latino	254	Censored	2617	Alive	2617	2008	2015	ANBL00B1, ANBL0531	Stage 3	Not Amplified	Hyperdiploid (DI>1)	1.72	Favorable	Undifferentiated or Poorly Differentiated	Low	Neuroblastoma	C48.0	Retroperitoneum Periadrenal tissue Perinephric tissue Per	Intermediate Risk	90								hyperdiploid miscoded as diploid/hypodiploid in previous update
TARGET-30-PARUPT	Male	White	Not Hispanic or Latino	993	Censored	178	Alive	178	2008	2008	ANBL00B1	Stage 3	Not Amplified	Hyperdiploid (DI>1)	2.23	Unfavorable	Undifferentiated or Poorly Differentiated	Intermediate	Neuroblastoma	C74.9	Adrenal gland, NOS Suprarenal gland Adrenal, NOS	High Risk	60								hyperdiploid miscoded as diploid/hypodiploid in previous update
TARGET-30-PARUTJ	Female	White	Not Hispanic or Latino	690	Censored	169	Alive	169	2008	2008	ANBL00B1, AEPI07N1	Stage 3	Not Amplified	Hyperdiploid (DI>1)	1.08	Unfavorable	Undifferentiated or Poorly Differentiated	Low	Neuroblastoma	C74.9	Adrenal gland, NOS Suprarenal gland Adrenal, NOS	High Risk	80								hyperdiploid miscoded as diploid/hypodiploid in previous update
TARGET-30-PARUTX	Female	White	Not Hispanic or Latino	380	Progression	372	Alive	2568	2008	2015	ANBL00B1, ANBL0531, ANBL0532	Stage 3	Amplified	Diploid (DI=1)	1	Unfavorable	Undifferentiated or Poorly Differentiated	Intermediate	Neuroblastoma	C48.2	Peritoneum, NOS Peritoneal cavity	High Risk	90				Local + metastatic
TARGET-30-PARVHG	Male	White	Not Hispanic or Latino	730	Censored	1913	Alive	1913	2008	2013	ANBL00B1, ANBL0532	Stage 4	Unknown	Unknown		Unknown	Unknown	Unknown	Neuroblastoma	C74.9	Adrenal gland, NOS Suprarenal gland Adrenal, NOS	High Risk	50
TARGET-30-PARVIH	Male	White	Not Hispanic or Latino	180	Censored	2408	Alive	2408	2008	2014	ANBL00B1	Stage 1	Not Amplified	Hyperdiploid (DI>1)	1.34	Favorable	Undifferentiated or Poorly Differentiated	Low	Neuroblastoma	C76.0	Head, face or neck, NOS Cheek, NOS Jaw, NOS Nose, NOS Ce	Low Risk	90								hyperdiploid miscoded as diploid/hypodiploid in previous update
TARGET-30-PARVMU	Female	White	Not Hispanic or Latino	122	Progression	958	Dead	2285	2008	2014	ANBL00B1	Stage 3	Not Amplified	Hyperdiploid (DI>1)	1.13	Favorable	Undifferentiated or Poorly Differentiated	Low	Neuroblastoma	C72.9	Nervous system, NOS Epidural Central nervous system Extra	Intermediate Risk	80				Primary site				hyperdiploid miscoded as diploid/hypodiploid in previous update
TARGET-30-PARVVM	Male	White	Not Hispanic or Latino	339	Progression	182	Dead	313	2008	2009	ANBL00B1, AEPI07N1	Stage 4	Amplified	Hyperdiploid (DI>1)	1.14	Unknown	Unknown	Unknown	Neuroblastoma	C42.1	Bone marrow	High Risk	80				Bone; Bone Marrow; Other metastatic sites				hyperdiploid miscoded as diploid/hypodiploid in previous update
TARGET-30-PARVWL	Female	Unknown	Unknown	1267	Relapse	804	Dead	966	2008	2010	ANBL00B1, ANBL0532, ANBL0032, ADVL0912	Stage 4	Not Amplified	Hyperdiploid (DI>1)	1.14	Unfavorable	Undifferentiated or Poorly Differentiated	High	Neuroblastoma	C74.9	Adrenal gland, NOS Suprarenal gland Adrenal, NOS	High Risk	60				Bone; Bone Marrow; Lymph Nodes				hyperdiploid miscoded as diploid/hypodiploid in previous update
TARGET-30-PARVZT	Female	White	Not Hispanic or Latino	781	Censored	2537	Alive	2537	2008	2015	ANBL00B1, AEPI07N1	Stage 1	Not Amplified	Hyperdiploid (DI>1)	1.97	Unfavorable	Undifferentiated or Poorly Differentiated	Low	Neuroblastoma	C74.9	Adrenal gland, NOS Suprarenal gland Adrenal, NOS	Low Risk	80								hyperdiploid miscoded as diploid/hypodiploid in previous update
TARGET-30-PARWAM	Female	White	Unknown	1120	Censored	2729	Alive	2729	2008	2015	ANBL00B1	Stage 1	Not Amplified	Hyperdiploid (DI>1)	1.16	Favorable	Unknown	Unknown	Ganglioneuroblastoma, intermixed	C76.2	Abdomen, NOS Abdominal wall, NOS Intra-abdominal site, NOS	Low Risk	95								hyperdiploid miscoded as diploid/hypodiploid in previous update
TARGET-30-PARWBC	Female	Black or African American	Not Hispanic or Latino	56	Censored	1666	Alive	1666	2008	2012	ANBL00B1	Stage 1	Not Amplified	Hyperdiploid (DI>1)	1.62	Favorable	Undifferentiated or Poorly Differentiated	Low	Neuroblastoma	C74.9	Adrenal gland, NOS Suprarenal gland Adrenal, NOS	Low Risk	90								hyperdiploid miscoded as diploid/hypodiploid in previous update
TARGET-30-PARWEH	Male	White	Not Hispanic or Latino	407	Censored	2601	Alive	2601	2008	2015	ANBL00B1	Stage 3	Not Amplified	Hyperdiploid (DI>1)	1.34	Favorable	Undifferentiated or Poorly Differentiated	Low	Neuroblastoma	C48.0	Retroperitoneum Periadrenal tissue Perinephric tissue Per	Intermediate Risk	70								hyperdiploid miscoded as diploid/hypodiploid in previous update
TARGET-30-PARWEV	Female	White	Not Hispanic or Latino	493	Censored	2621	Alive	2621	2008	2015	ANBL00B1, ANBL0531, AEPI07N1	Stage 3	Not Amplified	Hyperdiploid (DI>1)	1.31	Favorable	Undifferentiated or Poorly Differentiated	Intermediate	Neuroblastoma	C76.2	Abdomen, NOS Abdominal wall, NOS Intra-abdominal site, NOS	Intermediate Risk	80								hyperdiploid miscoded as diploid/hypodiploid in previous update
TARGET-30-PARWTY	Male	White	Not Hispanic or Latino	116	Censored	2604	Alive	2604	2008	2015	ANBL00B1	Stage 2a	Not Amplified	Hyperdiploid (DI>1)	2.29	Favorable	Undifferentiated or Poorly Differentiated	Intermediate	Neuroblastoma	C38.3	Mediastinum, NOS	Low Risk	75								hyperdiploid miscoded as diploid/hypodiploid in previous update
TARGET-30-PARXAX	Female	White	Not Hispanic or Latino	280	Censored	2650	Alive	2650	2008	2015	ANBL00B1	Stage 4	Not Amplified	Diploid (DI=1)	1	Unknown	Undifferentiated or Poorly Differentiated	Unknown	Neuroblastoma	C38.3	Mediastinum, NOS	Intermediate Risk	60	90	60/40
TARGET-30-PARXLL	Male	Black or African American	Not Hispanic or Latino	292	Censored	2089	Alive	2089	2008	2013	ANBL00B1, ANBL0531	Stage 4	Not Amplified	Hyperdiploid (DI>1)	1.61	Favorable	Undifferentiated or Poorly Differentiated	Intermediate	Neuroblastoma	C76.2	Abdomen, NOS Abdominal wall, NOS Intra-abdominal site, NOS	Intermediate Risk	70								hyperdiploid miscoded as diploid/hypodiploid in previous update
TARGET-30-PARXLN	Male	White	Not Hispanic or Latino	217	Censored	2725	Alive	2725	2008	2015	ANBL00B1, ANBL0531	Stage 3	Not Amplified	Hyperdiploid (DI>1)	1.33	Favorable	Undifferentiated or Poorly Differentiated	Low	Neuroblastoma	C38.3	Mediastinum, NOS	Intermediate Risk	70								hyperdiploid miscoded as diploid/hypodiploid in previous update
TARGET-30-PARXMH	Female	Unknown	Unknown	247	Censored	2727	Alive	2727	2008	2015	ANBL00B1, ANBL0531	Stage 4	Not Amplified	Hyperdiploid (DI>1)	1.2	Favorable	Undifferentiated or Poorly Differentiated	Low	Neuroblastoma	C76.1	Thorax, NOS Axilla, NOS Chest, NOS Chest wall, NOS Intra	Intermediate Risk	60								hyperdiploid miscoded as diploid/hypodiploid in previous update
TARGET-30-PARXMM	Male	Black or African American	Not Hispanic or Latino	640	Censored	2436	Alive	2436	2008	2014	ANBL00B1	Stage 3	Unknown	Unknown		Unfavorable	Undifferentiated or Poorly Differentiated	High	Neuroblastoma	C48.0	Retroperitoneum Periadrenal tissue Perinephric tissue Per	High Risk	75
TARGET-30-PARXPD	Male	White	Not Hispanic or Latino	290	Censored	2616	Alive	2616	2008	2015	ANBL00B1, AEPI07N1	Stage 1	Not Amplified	Hyperdiploid (DI>1)	1.48	Favorable	Undifferentiated or Poorly Differentiated	Intermediate	Neuroblastoma	C74.9	Adrenal gland, NOS Suprarenal gland Adrenal, NOS	Low Risk	80								hyperdiploid miscoded as diploid/hypodiploid in previous update
TARGET-30-PARXVA	Male	White	Not Hispanic or Latino	83	Censored	2248	Alive	2248	2008	2014	ANBL00B1	Stage 4s	Not Amplified	Hyperdiploid (DI>1)	1.31	Favorable	Undifferentiated or Poorly Differentiated	Low	Neuroblastoma	C74.9	Adrenal gland, NOS Suprarenal gland Adrenal, NOS	Low Risk	80								hyperdiploid miscoded as diploid/hypodiploid in previous update
TARGET-30-PARXXC	Male	White	Not Hispanic or Latino	1725	Relapse	427	Dead	679	2008	2010	ANBL00B1, ANBL0532	Stage 4	Not Amplified	Diploid (DI=1)	1	Unfavorable	Undifferentiated or Poorly Differentiated	High	Neuroblastoma	C22.0	Liver Hepatic, NOS	High Risk	80				Local + metastatic: chest
TARGET-30-PARXZA	Female	White	Not Hispanic or Latino	366	Censored	2389	Alive	2389	2008	2014	ANBL00B1	Stage 4	Not Amplified	Hyperdiploid (DI>1)	1.52	Favorable	Undifferentiated or Poorly Differentiated	Intermediate	Neuroblastoma	C47.3	Peripheral nerves and Autonomic nervous system of thorax Pe	Intermediate Risk	90								hyperdiploid miscoded as diploid/hypodiploid in previous update
TARGET-30-PARYEH	Female	White	Not Hispanic or Latino	200	Censored	2526	Alive	2526	2008	2015	ANBL00B1, AEPI07N1	Stage 4	Not Amplified	Hyperdiploid (DI>1)	1.8	Favorable	Undifferentiated or Poorly Differentiated	Intermediate	Neuroblastoma	C74.9	Adrenal gland, NOS Suprarenal gland Adrenal, NOS	Intermediate Risk	90								hyperdiploid miscoded as diploid/hypodiploid in previous update
TARGET-30-PARYRJ	Female	White	Not Hispanic or Latino	400	Event	369	Alive	2406	2008	2014	ANBL00B1, ANBL0531, AEPI07N1	Stage 3	Not Amplified	Hyperdiploid (DI>1)	1.41	Favorable	Undifferentiated or Poorly Differentiated	Intermediate	Neuroblastoma	C77.0	Lymph nodes of head, face and neck Auricular lymph node Ce	Intermediate Risk	90								hyperdiploid miscoded as diploid/hypodiploid in previous update
TARGET-30-PARYSR	Male	White	Not Hispanic or Latino	512	Censored	2462	Alive	2462	2008	2015	ANBL00B1, ANBL0532	Stage 4	Amplified	Diploid (DI=1)	1	Unfavorable	Undifferentiated or Poorly Differentiated	High	Neuroblastoma	C64.9	Kidney, NOS Renal, NOS Kidney parenchyma	High Risk	90
TARGET-30-PARYUK	Male	White	Not Hispanic or Latino	336	Censored	2664	Alive	2664	2008	2015	ANBL00B1	Stage 2a	Not Amplified	Hyperdiploid (DI>1)	1.2	Unfavorable	Undifferentiated or Poorly Differentiated	High	Neuroblastoma	C76.1	Thorax, NOS Axilla, NOS Chest, NOS Chest wall, NOS Intra	Low Risk	70								hyperdiploid miscoded as diploid/hypodiploid in previous update
TARGET-30-PARYVD	Female	Black or African American	Not Hispanic or Latino	768	Censored	2421	Alive	2421	2008	2014	ANBL00B1, ANBL0532	Stage 3	Amplified	Hyperdiploid (DI>1)	1.39	Unfavorable	Undifferentiated or Poorly Differentiated	High	Neuroblastoma	C42.1	Bone marrow	High Risk	90								hyperdiploid miscoded as diploid/hypodiploid in previous update
TARGET-30-PARYWX	Male	White	Not Hispanic or Latino	411	Censored	2266	Alive	2266	2008	2014	ANBL00B1, ANBL0531	Stage 3	Not Amplified	Hyperdiploid (DI>1)	1.58	Favorable	Undifferentiated or Poorly Differentiated	Intermediate	Neuroblastoma	C76.3	Pelvis, NOS Buttock, NOS Groin, NOS Ischiorectal fossa P	Intermediate Risk	80								hyperdiploid miscoded as diploid/hypodiploid in previous update
TARGET-30-PARZBH	Male	White	Hispanic or Latino	262	Censored	2611	Alive	2611	2008	2015	ANBL00B1, ANBL0531, AEPI07N1	Stage 3	Not Amplified	Hyperdiploid (DI>1)	1.67	Favorable	Undifferentiated or Poorly Differentiated	Low	Neuroblastoma	C48.8	Overlapping lesion of retroperitoneum and peritoneum (See n	Intermediate Risk	80								hyperdiploid miscoded as diploid/hypodiploid in previous update
TARGET-30-PARZKK	Male	Native Hawaiian or other Pacific Islander	Not Hispanic or Latino	411	Relapse	461	Alive	560	2008	2009	ANBL00B1	Stage 4	Amplified	Hyperdiploid (DI>1)	2.15	Unknown	Unknown	Unknown	Neuroblastoma	C64.9	Kidney, NOS Renal, NOS Kidney parenchyma	High Risk	60				Bone Marrow				hyperdiploid miscoded as diploid/hypodiploid in previous update
TARGET-30-PARZNV	Male	White	Not Hispanic or Latino	473	Censored	2631	Alive	2631	2008	2015	ANBL00B1	Stage 2a	Amplified	Hyperdiploid (DI>1)	1.52	Favorable	Undifferentiated or Poorly Differentiated	Low	Neuroblastoma	C38.3	Mediastinum, NOS	High Risk	80								hyperdiploid miscoded as diploid/hypodiploid in previous update
TARGET-30-PARZZC	Male	White	Not Hispanic or Latino	754	Censored	171	Alive	171	2008	2008	ANBL00B1	Stage 3	Not Amplified	Hyperdiploid (DI>1)	1.95	Unfavorable	Undifferentiated or Poorly Differentiated	High	Ganglioneuroblastoma, nodular	C74.9	Adrenal gland, NOS Suprarenal gland Adrenal, NOS	High Risk	60								hyperdiploid miscoded as diploid/hypodiploid in previous update
TARGET-30-PARZZD	Male	White	Not Hispanic or Latino	664	Censored	2300	Alive	2300	2008	2014	ANBL00B1, ANBL0532	Stage 3	Amplified	Diploid (DI=1)	1	Unfavorable	Undifferentiated or Poorly Differentiated	Intermediate	Neuroblastoma	C76.2	Abdomen, NOS Abdominal wall, NOS Intra-abdominal site, NOS	High Risk	90
TARGET-30-PASAAB	Male	White	Not Hispanic or Latino	272	Censored	2659	Alive	2659	2008	2015	ANBL00B1	Stage 1	Not Amplified	Hyperdiploid (DI>1)	1.56	Favorable	Undifferentiated or Poorly Differentiated	Low	Neuroblastoma	C74.9	Adrenal gland, NOS Suprarenal gland Adrenal, NOS	Low Risk	90								hyperdiploid miscoded as diploid/hypodiploid in previous update
TARGET-30-PASAFG	Male	White	Not Hispanic or Latino	2304	Relapse	259	Alive	2558	2008	2015	ANBL00B1, ANBL0032	Stage 2b	Not Amplified	Hyperdiploid (DI>1)	1.43	Unfavorable	Undifferentiated or Poorly Differentiated	Intermediate	Ganglioneuroblastoma, nodular	C74.9	Adrenal gland, NOS Suprarenal gland Adrenal, NOS	Low Risk	80				Other, specify: Left Retroperitoneum				hyperdiploid miscoded as diploid/hypodiploid in previous update
TARGET-30-PASAHC	Female	White	Not Hispanic or Latino	517	Event	332	Alive	2625	2008	2015	ANBL00B1, ANBL00P3, ANBL0531, AEPI07N1	Stage 2b	Not Amplified	Hyperdiploid (DI>1)	1.64	Favorable	Differentiating	Intermediate	Neuroblastoma	C77.0	Lymph nodes of head, face and neck Auricular lymph node Ce	Intermediate Risk	90								hyperdiploid miscoded as diploid/hypodiploid in previous update
TARGET-30-PASAJY	Male	White	Not Hispanic or Latino	148	Censored	2423	Alive	2423	2008	2015	ANBL00B1	Stage 1	Not Amplified	Hyperdiploid (DI>1)	1.24	Favorable	Undifferentiated or Poorly Differentiated	Low	Neuroblastoma	C76.1	Thorax, NOS Axilla, NOS Chest, NOS Chest wall, NOS Intra	Low Risk	70								hyperdiploid miscoded as diploid/hypodiploid in previous update
TARGET-30-PASALE	Female	Black or African American	Not Hispanic or Latino	1682	Censored	2415	Alive	2415	2008	2015	ANBL00B1, ANBL0531, ALTE03N1	Stage 2b	Not Amplified	Hyperdiploid (DI>1)	1.41	Favorable	Differentiating	Low	Neuroblastoma	C38.2	Posterior mediastinum	Intermediate Risk	70								hyperdiploid miscoded as diploid/hypodiploid in previous update
TARGET-30-PASANE	Female	Unknown	Hispanic or Latino	1640	Censored	2620	Alive	2620	2008	2015	ANBL00B1	Stage 1	Not Amplified	Diploid (DI=1)	1	Favorable	Unknown	Unknown	Ganglioneuroblastoma, intermixed	C74.9	Adrenal gland, NOS Suprarenal gland Adrenal, NOS	Low Risk	90
TARGET-30-PASATF	Male	White	Not Hispanic or Latino	135	Censored	2394	Alive	2394	2008	2015	ANBL00B1	Stage 2b	Not Amplified	Hyperdiploid (DI>1)	1.49	Favorable	Undifferentiated or Poorly Differentiated	Low	Neuroblastoma	C48.0	Retroperitoneum Periadrenal tissue Perinephric tissue Per	Low Risk	90								hyperdiploid miscoded as diploid/hypodiploid in previous update
TARGET-30-PASAVJ	Male	Black or African American	Not Hispanic or Latino	10	Censored	2290	Alive	2290	2008	2014	ANBL00B1, AEPI07N1	Stage 1	Not Amplified	Hyperdiploid (DI>1)	1.54	Favorable	Undifferentiated or Poorly Differentiated	Intermediate	Neuroblastoma	C76.2	Abdomen, NOS Abdominal wall, NOS Intra-abdominal site, NOS	Low Risk	90								hyperdiploid miscoded as diploid/hypodiploid in previous update
TARGET-30-PASAZZ	Female	White	Not Hispanic or Latino	1914	Relapse	795	Alive	2444	2008	2015	ACCL05C1, ANBL00B1, ANBL0532	Stage 4	Not Amplified	Hyperdiploid (DI>1)	1.76	Unfavorable	Undifferentiated or Poorly Differentiated	Intermediate	Neuroblastoma	C76.2	Abdomen, NOS Abdominal wall, NOS Intra-abdominal site, NOS	High Risk	90				Metastases only				hyperdiploid miscoded as diploid/hypodiploid in previous update
TARGET-30-PASBDN	Male	White	Not Hispanic or Latino	46	Event	643	Alive	2343	2008	2014	ANBL00B1, ANBL0531, AEPI07N1	Stage 3	Not Amplified	Hyperdiploid (DI>1)	1.57	Favorable	Undifferentiated or Poorly Differentiated	Low	Neuroblastoma	C76.0	Head, face or neck, NOS Cheek, NOS Jaw, NOS Nose, NOS Ce	Intermediate Risk	80								hyperdiploid miscoded as diploid/hypodiploid in previous update
TARGET-30-PASBJY	Female	Not Reported	Unknown	71	Censored	2283	Alive	2283	2008	2014	ANBL00B1, ANBL0531	Stage 4	Not Amplified	Hyperdiploid (DI>1)	1.52	Favorable	Undifferentiated or Poorly Differentiated	Intermediate	Neuroblastoma	C74.9	Adrenal gland, NOS Suprarenal gland Adrenal, NOS	Intermediate Risk	90								hyperdiploid miscoded as diploid/hypodiploid in previous update
TARGET-30-PASBKP	Female	Black or African American	Not Hispanic or Latino	380	Censored	2323	Alive	2323	2008	2014	ANBL00B1, ANBL0531	Stage 3	Not Amplified	Hyperdiploid (DI>1)	1.26	Favorable	Undifferentiated or Poorly Differentiated	Low	Neuroblastoma	C72.9	Nervous system, NOS Epidural Central nervous system Extra	Intermediate Risk	80								hyperdiploid miscoded as diploid/hypodiploid in previous update
TARGET-30-PASBMW	Male	Asian	Not Hispanic or Latino	1645	Censored	2388	Alive	2388	2008	2015	ANBL00B1	Stage 3	Amplified	Diploid (DI=1)	1	Unfavorable	Undifferentiated or Poorly Differentiated	High	Neuroblastoma	C76.2	Abdomen, NOS Abdominal wall, NOS Intra-abdominal site, NOS	High Risk	80
TARGET-30-PASBPN	Female	Not Reported	Hispanic or Latino	278	Censored	2381	Alive	2381	2008	2015	ANBL00B1, ANBL0531, AEPI07N1	Stage 4	Not Amplified	Hyperdiploid (DI>1)	1.56	Favorable	Undifferentiated or Poorly Differentiated	Low	Neuroblastoma	C76.2	Abdomen, NOS Abdominal wall, NOS Intra-abdominal site, NOS	Intermediate Risk	70								hyperdiploid miscoded as diploid/hypodiploid in previous update
TARGET-30-PASBYW	Male	Native Hawaiian or other Pacific Islander	Not Hispanic or Latino	770	Censored	2583	Alive	2583	2008	2015	ANBL00B1	Stage 3	Not Amplified	Hyperdiploid (DI>1)	1.18	Favorable	Unknown	Unknown	Ganglioneuroma, maturing subtype OR Ganglioneuroblastoma, well differentiated	C76.2	Abdomen, NOS Abdominal wall, NOS Intra-abdominal site, NOS	Intermediate Risk	90								hyperdiploid miscoded as diploid/hypodiploid in previous update
TARGET-30-PASBZV	Female	White	Not Hispanic or Latino	35	Death	15	Dead	15	2008	2008	ANBL00B1, ANBL0531	Stage 4	Not Amplified	Hyperdiploid (DI>1)	1.54	Favorable	Undifferentiated or Poorly Differentiated	Intermediate	Neuroblastoma	C74.9	Adrenal gland, NOS Suprarenal gland Adrenal, NOS	Intermediate Risk	80								hyperdiploid miscoded as diploid/hypodiploid in previous update
TARGET-30-PASCEW	Male	Black or African American	Not Hispanic or Latino	1476	Relapse	700	Dead	1129	2008	2011	ANBL00B1, ANBL0532, ALTE05N1, ADVL0812, ADVL0911	Stage 4	Not Amplified	Hyperdiploid (DI>1)	1.12	Unfavorable	Undifferentiated or Poorly Differentiated	Unknown	Neuroblastoma	C47.4	Peripheral nerves and Autonomic nervous system of abdomen P	High Risk	60				Metastases only: Right neck mass				hyperdiploid miscoded as diploid/hypodiploid in previous update
TARGET-30-PASCFA	Male	White	Not Hispanic or Latino	33	Censored	2437	Alive	2437	2008	2015	ANBL00B1	Stage 4s	Not Amplified	Hyperdiploid (DI>1)	1.22	Favorable	Undifferentiated or Poorly Differentiated	Low	Neuroblastoma	C74.9	Adrenal gland, NOS Suprarenal gland Adrenal, NOS	Low Risk	80								hyperdiploid miscoded as diploid/hypodiploid in previous update
TARGET-30-PASCFD	Female	White	Not Hispanic or Latino	183	Censored	1812	Alive	1812	2008	2013	ANBL00B1, ANBL0531	Stage 4	Not Amplified	Diploid (DI=1)	1	Favorable	Undifferentiated or Poorly Differentiated	Low	Neuroblastoma	C48.0	Retroperitoneum Periadrenal tissue Perinephric tissue Per	Intermediate Risk	50
TARGET-30-PASCIX	Male	White	Not Hispanic or Latino	1659	Progression	326	Alive	2459	2008	2015	ANBL00B1, ANBL0532, ANBL0032	Stage 4	Not Amplified	Diploid (DI=1)	1	Unknown	Unknown	Unknown	Unknown	C74.9	Adrenal gland, NOS Suprarenal gland Adrenal, NOS	High Risk	50				Metastases only
TARGET-30-PASCRK	Male	White	Not Hispanic or Latino	159	Censored	1905	Alive	1905	2008	2013	ANBL00B1, ANBL0531	Stage 3	Not Amplified	Hyperdiploid (DI>1)	1.15	Favorable	Undifferentiated or Poorly Differentiated	Low	Neuroblastoma	C48.0	Retroperitoneum Periadrenal tissue Perinephric tissue Per	Intermediate Risk	70								hyperdiploid miscoded as diploid/hypodiploid in previous update
TARGET-30-PASCWD	Male	White	Not Hispanic or Latino	132	Relapse	672	Alive	2336	2008	2014	ANBL00B1, ANBL0032, AEPI07N1	Stage 4	Amplified	Diploid (DI=1)	1	Unfavorable	Undifferentiated or Poorly Differentiated	High	Neuroblastoma	C74.9	Adrenal gland, NOS Suprarenal gland Adrenal, NOS	High Risk	90				Other, specify: Right frontal lobe of the brain
TARGET-30-PASCZY	Female	White	Not Hispanic or Latino	492	Censored	2242	Alive	2242	2008	2014	ANBL00B1, ANBL0531	Stage 3	Not Amplified	Hyperdiploid (DI>1)	1.59	Favorable	Undifferentiated or Poorly Differentiated	Low	Neuroblastoma	C76.1	Thorax, NOS Axilla, NOS Chest, NOS Chest wall, NOS Intra	Intermediate Risk	60								hyperdiploid miscoded as diploid/hypodiploid in previous update
TARGET-30-PASDDP	Male	White	Not Hispanic or Latino	282	Censored	1841	Alive	1841	2008	2013	ANBL00B1, ANBL0531, AEPI07N1	Stage 3	Not Amplified	Hyperdiploid (DI>1)	1.58	Favorable	Undifferentiated or Poorly Differentiated	Low	Neuroblastoma	C76.2	Abdomen, NOS Abdominal wall, NOS Intra-abdominal site, NOS	Intermediate Risk	60								hyperdiploid miscoded as diploid/hypodiploid in previous update
TARGET-30-PASDRV	Female	White	Not Hispanic or Latino	434	Second Malignant Neoplasm	395	Alive	2339	2008	2015	ANBL00B1	Stage 2a	Not Amplified	Hyperdiploid (DI>1)	1.3	Favorable	Differentiating	Low	Neuroblastoma	C38.2	Posterior mediastinum	Low Risk	95								hyperdiploid miscoded as diploid/hypodiploid in previous update
TARGET-30-PASDYT	Male	Not Reported	Not Hispanic or Latino	675	Censored	2427	Alive	2427	2008	2015	ANBL00B1, ANBL00P3, AEPI07N1	Stage 1	Not Amplified	Hyperdiploid (DI>1)	1.44	Unfavorable	Undifferentiated or Poorly Differentiated	Intermediate	Neuroblastoma	C38.2	Posterior mediastinum	Low Risk	90								hyperdiploid miscoded as diploid/hypodiploid in previous update/OMA relapse erroneously counted as NBL relapse in old surival database
TARGET-30-PASEAR	Male	Unknown	Unknown	86	Censored	2306	Alive	2306	2008	2014	ANBL00B1, ANBL0531	Stage 3	Not Amplified	Hyperdiploid (DI>1)	1.36	Favorable	Undifferentiated or Poorly Differentiated	Low	Neuroblastoma	C76.2	Abdomen, NOS Abdominal wall, NOS Intra-abdominal site, NOS	Intermediate Risk	80								hyperdiploid miscoded as diploid/hypodiploid in previous update
TARGET-30-PASEDP	Male	White	Not Hispanic or Latino	1387	Censored	2369	Alive	2369	2008	2015	ANBL00B1, ANBL0532, ANBL0032	Stage 4	Not Amplified	Hyperdiploid (DI>1)	1.13	Unfavorable	Undifferentiated or Poorly Differentiated	Low	Neuroblastoma	C48.0	Retroperitoneum Periadrenal tissue Perinephric tissue Per	High Risk	95								hyperdiploid miscoded as diploid/hypodiploid in previous update
TARGET-30-PASEGF	Female	White	Not Hispanic or Latino	950	Relapse	137	Alive	2433	2008	2015	ANBL00B1	Stage 2b	Not Amplified	Diploid (DI=1)	1	Unfavorable	Undifferentiated or Poorly Differentiated	Low	Ganglioneuroblastoma, nodular	C74.9	Adrenal gland, NOS Suprarenal gland Adrenal, NOS	Low Risk	90				Primary site
TARGET-30-PASEJZ	Male	White	Not Hispanic or Latino	563	Relapse	218	Dead	633	2008	2010	ANBL00B1	Stage 3	Amplified	Diploid (DI=1)	1	Unfavorable	Undifferentiated or Poorly Differentiated	Intermediate	Neuroblastoma	C76.2	Abdomen, NOS Abdominal wall, NOS Intra-abdominal site, NOS	High Risk	60				Bone Marrow; Other metastatic sites
TARGET-30-PASESX	Female	White	Not Hispanic or Latino	448	Censored	2272	Alive	2272	2008	2014	ANBL00B1	Stage 4	Not Amplified	Hyperdiploid (DI>1)	1.91	Unfavorable	Undifferentiated or Poorly Differentiated	High	Neuroblastoma	C74.9	Adrenal gland, NOS Suprarenal gland Adrenal, NOS	High Risk	70								hyperdiploid miscoded as diploid/hypodiploid in previous update
TARGET-30-PASEVK	Female	Black or African American	Not Hispanic or Latino	103	Censored	2551	Alive	2551	2008	2015	ANBL00B1	Stage 4s	Amplified	Diploid (DI=1)	1	Unfavorable	Undifferentiated or Poorly Differentiated	High	Neuroblastoma	C74.9	Adrenal gland, NOS Suprarenal gland Adrenal, NOS	High Risk	80
TARGET-30-PASEWX	Female	White	Not Hispanic or Latino	180	Event	350	Alive	2183	2008	2014	ANBL00B1, ANBL0531	Stage 2b	Not Amplified	Hyperdiploid (DI>1)	1.3	Favorable	Undifferentiated or Poorly Differentiated	Intermediate	Neuroblastoma	C47.9	Autonomic nervous system, NOS Ganglia, NOS Nerve, NOS Par	Intermediate Risk	90								hyperdiploid miscoded as diploid/hypodiploid in previous update
TARGET-30-PASEWZ	Male	White	Not Hispanic or Latino	423	Censored	2524	Alive	2524	2008	2015	ANBL00B1, AEPI07N1	Stage 2b	Not Amplified	Hyperdiploid (DI>1)	1.63	Favorable	Undifferentiated or Poorly Differentiated	Intermediate	Neuroblastoma	C75.5	Aortic body and other paraganglia Coccygeal body Coccygeal	Low Risk	80								hyperdiploid miscoded as diploid/hypodiploid in previous update
TARGET-30-PASEYW	Male	White	Not Hispanic or Latino	703	Relapse	250	Alive	2311	2008	2015	ANBL00B1	Stage 2a	Not Amplified	Hyperdiploid (DI>1)	1.16	Favorable	Differentiating	Low	Neuroblastoma	C72.0	Spinal cord Cervical cord Conus medullaris Filum terminal	Low Risk	60				Primary site				hyperdiploid miscoded as diploid/hypodiploid in previous update
TARGET-30-PASFCG	Male	White	Not Hispanic or Latino	147	Censored	2493	Alive	2493	2008	2015	ANBL00B1, AEPI07N1	Stage 1	Not Amplified	Hyperdiploid (DI>1)	1.65	Favorable	Undifferentiated or Poorly Differentiated	Low	Neuroblastoma	C74.9	Adrenal gland, NOS Suprarenal gland Adrenal, NOS	Low Risk	80								hyperdiploid miscoded as diploid/hypodiploid in previous update
TARGET-30-PASFDJ	Male	Unknown	Unknown	149	Censored	2373	Alive	2373	2008	2015	ANBL00B1, ANBL0531	Stage 3	Not Amplified	Hyperdiploid (DI>1)	1.55	Favorable	Undifferentiated or Poorly Differentiated	Intermediate	Neuroblastoma	C48.0	Retroperitoneum Periadrenal tissue Perinephric tissue Per	Intermediate Risk	90								hyperdiploid miscoded as diploid/hypodiploid in previous update
TARGET-30-PASFDU	Female	White	Not Hispanic or Latino	757	Censored	2559	Alive	2559	2008	2015	ANBL00B1	Stage 3	Not Amplified	Hyperdiploid (DI>1)	1.2	Unfavorable	Undifferentiated or Poorly Differentiated	High	Neuroblastoma	C76.2	Abdomen, NOS Abdominal wall, NOS Intra-abdominal site, NOS	High Risk	60								hyperdiploid miscoded as diploid/hypodiploid in previous update
TARGET-30-PASFDV	Female	Not Reported	Hispanic or Latino	42	Censored	2240	Alive	2240	2008	2014	ANBL00B1	Stage 1	Not Amplified	Hyperdiploid (DI>1)	1.54	Favorable	Undifferentiated or Poorly Differentiated	Low	Neuroblastoma	C74.9	Adrenal gland, NOS Suprarenal gland Adrenal, NOS	Low Risk	90								hyperdiploid miscoded as diploid/hypodiploid in previous update
TARGET-30-PASFEV	Female	White	Not Hispanic or Latino	163	Censored	2416	Alive	2416	2008	2015	ANBL00B1, AEPI07N1	Stage 4s	Not Amplified	Diploid (DI=1)	1	Unknown	Undifferentiated or Poorly Differentiated	High	Neuroblastoma	C48.0	Retroperitoneum Periadrenal tissue Perinephric tissue Per	Intermediate Risk	90
TARGET-30-PASFGD	Female	Black or African American	Not Hispanic or Latino	342	Censored	2526	Alive	2526	2008	2015	ANBL00B1, ANBL0531, AEPI07N1	Stage 4	Not Amplified	Hyperdiploid (DI>1)	1.17	Favorable	Differentiating	Low	Neuroblastoma	C76.2	Abdomen, NOS Abdominal wall, NOS Intra-abdominal site, NOS	Intermediate Risk	70								hyperdiploid miscoded as diploid/hypodiploid in previous update
TARGET-30-PASFKX	Male	White	Not Hispanic or Latino	269	Event	571	Alive	2144	2008	2014	ANBL00B1, ANBL0531, AEPI07N1	Stage 4	Amplified	Diploid (DI=1)	1	Unfavorable	Undifferentiated or Poorly Differentiated	High	Neuroblastoma	C48.0	Retroperitoneum Periadrenal tissue Perinephric tissue Per	High Risk	75
TARGET-30-PASFNF	Male	White	Not Hispanic or Latino	46	Progression	163	Alive	2499	2008	2015	ANBL00B1	Stage 1	Not Amplified	Hyperdiploid (DI>1)	1.17	Favorable	Undifferentiated or Poorly Differentiated	Low	Neuroblastoma	C74.9	Adrenal gland, NOS Suprarenal gland Adrenal, NOS	Low Risk	80				Bone; Other, specify: Liver				hyperdiploid miscoded as diploid/hypodiploid in previous update
TARGET-30-PASFWL	Female	White	Not Hispanic or Latino	184	Censored	2449	Alive	2449	2008	2015	ANBL00B1, AEPI07N1	Stage 2b	Not Amplified	Hyperdiploid (DI>1)	1.68	Favorable	Undifferentiated or Poorly Differentiated	Low	Neuroblastoma	C64.9	Kidney, NOS Renal, NOS Kidney parenchyma	Low Risk	85								hyperdiploid miscoded as diploid/hypodiploid in previous update
TARGET-30-PASFXC	Male	Black or African American	Not Hispanic or Latino	140	Censored	2451	Alive	2451	2008	2015	ANBL00B1, ANBL0531, AEPI07N1	Stage 3	Not Amplified	Hyperdiploid (DI>1)	1.25	Favorable	Undifferentiated or Poorly Differentiated	Low	Neuroblastoma	C76.1	Thorax, NOS Axilla, NOS Chest, NOS Chest wall, NOS Intra	Intermediate Risk	90								hyperdiploid miscoded as diploid/hypodiploid in previous update
TARGET-30-PASFXS	Male	Asian	Not Hispanic or Latino	381	Censored	2214	Alive	2214	2008	2014	ANBL00B1	Stage 2a	Not Amplified	Hyperdiploid (DI>1)	1.45	Unknown	Undifferentiated or Poorly Differentiated	Low	Neuroblastoma	C74.9	Adrenal gland, NOS Suprarenal gland Adrenal, NOS	Low Risk	70								hyperdiploid miscoded as diploid/hypodiploid in previous update
TARGET-30-PASGCD	Female	Not Reported	Hispanic or Latino	389	Censored	2505	Alive	2505	2008	2015	ANBL00B1	Stage 1	Not Amplified	Hyperdiploid (DI>1)	1.76	Favorable	Undifferentiated or Poorly Differentiated	Low	Neuroblastoma	C76.3	Pelvis, NOS Buttock, NOS Groin, NOS Ischiorectal fossa P	Low Risk	70								hyperdiploid miscoded as diploid/hypodiploid in previous update
TARGET-30-PASGDB	Male	Unknown	Not Hispanic or Latino	1651	Censored	2413	Alive	2413	2008	2015	ANBL00B1	Stage 2a	Not Amplified	Hyperdiploid (DI>1)	1.59	Unfavorable	Undifferentiated or Poorly Differentiated	Intermediate	Neuroblastoma	C74.9	Adrenal gland, NOS Suprarenal gland Adrenal, NOS	Low Risk	75								hyperdiploid miscoded as diploid/hypodiploid in previous update
TARGET-30-PASGEE	Male	Asian	Not Hispanic or Latino	1824	Censored	2484	Alive	2484	2008	2015	ANBL00B1, ANBL0532	Stage 4	Not Amplified	Diploid (DI=1)	1	Unfavorable	Undifferentiated or Poorly Differentiated	High	Neuroblastoma	C38.3	Mediastinum, NOS	High Risk	50
TARGET-30-PASGES	Male	Unknown	Not Hispanic or Latino	1462	Censored	2114	Alive	2114	2008	2014	ANBL00B1	Stage 1	Not Amplified	Diploid (DI=1)	1	Unfavorable	Undifferentiated or Poorly Differentiated	Low	Ganglioneuroblastoma, nodular	C48.0	Retroperitoneum Periadrenal tissue Perinephric tissue Per	Low Risk	80
TARGET-30-PASGGI	Female	White	Not Hispanic or Latino	15	Censored	2208	Alive	2208	2008	2014	ANBL00B1, ANBL0531, AEPI07N1	Stage 2a	Not Amplified	Hyperdiploid (DI>1)	1.58	Favorable	Undifferentiated or Poorly Differentiated	Intermediate	Neuroblastoma	C74.9	Adrenal gland, NOS Suprarenal gland Adrenal, NOS	Intermediate Risk	70								hyperdiploid miscoded as diploid/hypodiploid in previous update
TARGET-30-PASGHN	Female	White	Not Hispanic or Latino	690	Censored	2224	Alive	2224	2008	2014	ANBL00B1, ANBL00P3	Stage 1	Not Amplified	Hyperdiploid (DI>1)	1.25	Favorable	Differentiating	Low	Neuroblastoma	C49.3	Connective, Subcutaneous and other Soft tissues of thorax (	Low Risk	50								hyperdiploid miscoded as diploid/hypodiploid in previous update
TARGET-30-PASGKP	Male	White	Not Hispanic or Latino	3095	Relapse	625	Dead	843	2008	2011	ANBL00B1, ANBL0032	Stage 4	Not Amplified	Diploid (DI=1)	1	Unfavorable	Undifferentiated or Poorly Differentiated	Intermediate	Neuroblastoma	C74.9	Adrenal gland, NOS Suprarenal gland Adrenal, NOS	High Risk	90				Bone
TARGET-30-PASGNT	Female	Asian	Not Hispanic or Latino	156	Censored	2187	Alive	2187	2008	2014	ANBL00B1, ANBL0531	Stage 2a	Not Amplified	Hyperdiploid (DI>1)	1.62	Favorable	Undifferentiated or Poorly Differentiated	Low	Neuroblastoma	C74.9	Adrenal gland, NOS Suprarenal gland Adrenal, NOS	Intermediate Risk	75								hyperdiploid miscoded as diploid/hypodiploid in previous update
TARGET-30-PASJTA	Male	White	Not Hispanic or Latino	358	Censored	2230	Alive	2230	2008	2015	ANBL00B1, AEPI07N1	Stage 2b	Not Amplified	Hyperdiploid (DI>1)	1.94	Favorable	Undifferentiated or Poorly Differentiated	Intermediate	Neuroblastoma	C76.1	Thorax, NOS Axilla, NOS Chest, NOS Chest wall, NOS Intra	Low Risk	75								hyperdiploid miscoded as diploid/hypodiploid in previous update
TARGET-30-PASJUU	Male	White	Not Hispanic or Latino	2	Censored	2437	Alive	2437	2008	2015	ANBL00B1, ANBL0531, AEPI07N1	Stage 4	Not Amplified	Hyperdiploid (DI>1)	1.51	Unfavorable	Undifferentiated or Poorly Differentiated	High	Neuroblastoma	C76.2	Abdomen, NOS Abdominal wall, NOS Intra-abdominal site, NOS	Intermediate Risk	80								hyperdiploid miscoded as diploid/hypodiploid in previous update
TARGET-30-PASJWA	Female	Not Reported	Hispanic or Latino	345	Censored	1570	Alive	1570	2009	2013	ANBL00B1, ANBL0531	Stage 4	Not Amplified	Hyperdiploid (DI>1)	2.7	Favorable	Undifferentiated or Poorly Differentiated	Intermediate	Neuroblastoma	C48.0	Retroperitoneum Periadrenal tissue Perinephric tissue Per	Intermediate Risk	70								hyperdiploid miscoded as diploid/hypodiploid in previous update
TARGET-30-PASJWG	Male	White	Not Hispanic or Latino	905	Censored	2206	Alive	2206	2009	2015	ANBL00B1, AEPI07N1	Stage 1	Not Amplified	Hyperdiploid (DI>1)	1.52	Unfavorable	Differentiating	Intermediate	Neuroblastoma	C74.9	Adrenal gland, NOS Suprarenal gland Adrenal, NOS	Low Risk	90								hyperdiploid miscoded as diploid/hypodiploid in previous update
TARGET-30-PASJWU	Male	White	Not Hispanic or Latino	262	Censored	2376	Alive	2376	2009	2015	ANBL00B1, ANBL0531, AEPI07N1	Stage 4	Not Amplified	Hyperdiploid (DI>1)	2.02	Favorable	Undifferentiated or Poorly Differentiated	Low	Neuroblastoma	C38.2	Posterior mediastinum	Intermediate Risk	65								hyperdiploid miscoded as diploid/hypodiploid in previous update
TARGET-30-PASKCS	Female	White	Not Hispanic or Latino	98	Censored	2047	Alive	2047	2009	2014	ANBL00B1, ANBL0531, AEPI07N1	Stage 4	Not Amplified	Hyperdiploid (DI>1)	1.37	Favorable	Undifferentiated or Poorly Differentiated	Low	Neuroblastoma	C74.9	Adrenal gland, NOS Suprarenal gland Adrenal, NOS	Intermediate Risk	75								hyperdiploid miscoded as diploid/hypodiploid in previous update
TARGET-30-PASKKZ	Male	White	Not Hispanic or Latino	855	Relapse	400	Dead	515	2009	2010	ANBL00B1	Stage 4	Amplified	Diploid (DI=1)	1	Unfavorable	Undifferentiated or Poorly Differentiated	High	Neuroblastoma	C76.2	Abdomen, NOS Abdominal wall, NOS Intra-abdominal site, NOS	High Risk	90				Primary site
TARGET-30-PASKNK	Female	White	Not Hispanic or Latino	481	Censored	2189	Alive	2189	2009	2015	ANBL00B1	Stage 1	Not Amplified	Hyperdiploid (DI>1)	1.79	Favorable	Differentiating	Low	Neuroblastoma	C74.9	Adrenal gland, NOS Suprarenal gland Adrenal, NOS	Low Risk	85								hyperdiploid miscoded as diploid/hypodiploid in previous update
TARGET-30-PASKPC	Male	Black or African American	Not Hispanic or Latino	963	Censored	2210	Alive	2210	2009	2015	ANBL00B1, ANBL0032	Stage 3	Not Amplified	Unknown		Unfavorable	Undifferentiated or Poorly Differentiated	Intermediate	Neuroblastoma	C80.9	Unknown primary site	High Risk	90
TARGET-30-PASKRA	Male	White	Not Hispanic or Latino	248	Censored	2281	Alive	2281	2009	2015	ANBL00B1, ANBL0032	Stage 2b	Amplified	Diploid (DI=1)	1	Unfavorable	Undifferentiated or Poorly Differentiated	High	Neuroblastoma	C74.9	Adrenal gland, NOS Suprarenal gland Adrenal, NOS	High Risk	90
TARGET-30-PASKRS	Male	Not Reported	Not Hispanic or Latino	473	Censored	2208	Alive	2208	2009	2015	ANBL00B1, ANBL0032, AEPI07N1	Stage 4	Not Amplified	Diploid (DI=1)	1	Unknown	Undifferentiated or Poorly Differentiated	Intermediate	Neuroblastoma	C74.9	Adrenal gland, NOS Suprarenal gland Adrenal, NOS	High Risk	60
TARGET-30-PASKRX	Female	White	Not Hispanic or Latino	1020	Censored	2369	Alive	2369	2009	2015	ANBL00B1	Stage 2a	Not Amplified	Hyperdiploid (DI>1)	1.45	Favorable	Differentiating	Low	Neuroblastoma	C76.1	Thorax, NOS Axilla, NOS Chest, NOS Chest wall, NOS Intra	Low Risk	90								hyperdiploid miscoded as diploid/hypodiploid in previous update
TARGET-30-PASKSR	Male	White	Not Hispanic or Latino	398	Relapse	348	Dead	621	2009	2010	ANBL00B1, ANBL0532, ANBL0032	Stage 4	Amplified	Hyperdiploid (DI>1)	1.21	Unfavorable	Undifferentiated or Poorly Differentiated	High	Neuroblastoma	C76.2	Abdomen, NOS Abdominal wall, NOS Intra-abdominal site, NOS	High Risk	90				Lymph Nodes				hyperdiploid miscoded as diploid/hypodiploid in previous update
TARGET-30-PASKSX	Female	White	Not Hispanic or Latino	335	Censored	2207	Alive	2207	2009	2015	ANBL00B1, ANBL0531	Stage 4	Not Amplified	Hyperdiploid (DI>1)	1.79	Favorable	Undifferentiated or Poorly Differentiated	Intermediate	Neuroblastoma	C76.2	Abdomen, NOS Abdominal wall, NOS Intra-abdominal site, NOS	Intermediate Risk	80								hyperdiploid miscoded as diploid/hypodiploid in previous update
TARGET-30-PASKYH	Female	White	Not Hispanic or Latino	98	Censored	2199	Alive	2199	2009	2015	ANBL00B1	Stage 4s	Not Amplified	Hyperdiploid (DI>1)	1.51	Favorable	Undifferentiated or Poorly Differentiated	Low	Neuroblastoma	C74.9	Adrenal gland, NOS Suprarenal gland Adrenal, NOS	Low Risk	90								hyperdiploid miscoded as diploid/hypodiploid in previous update
TARGET-30-PASKZT	Female	White	Not Hispanic or Latino	1075	Progression	466	Alive	2400	2009	2015	ANBL00B1, AEPI07N1	Stage 2a	Not Amplified	Hyperdiploid (DI>1)	1.1	Favorable	Differentiating	Low	Neuroblastoma	C38.2	Posterior mediastinum	Low Risk	90				Primary site				hyperdiploid miscoded as diploid/hypodiploid in previous update
TARGET-30-PASLAE	Female	Black or African American	Not Hispanic or Latino	802	Censored	2188	Alive	2188	2009	2015	ANBL00B1, ANBL00P3	Stage 2b	Not Amplified	Hyperdiploid (DI>1)	1.14	Unfavorable	Undifferentiated or Poorly Differentiated	Low	Ganglioneuroblastoma, nodular	C74.9	Adrenal gland, NOS Suprarenal gland Adrenal, NOS	Low Risk	90								hyperdiploid miscoded as diploid/hypodiploid in previous update/OMA relapse erroneously counted as NBL relapse in old surival database
TARGET-30-PASLCD	Male	White	Not Hispanic or Latino	505	Second Malignant Neoplasm	661	Alive	2369	2009	2015	ANBL00B1, ANBL0531, ANBL0532, ANBL0032, D9902, ALTE03N1	Stage 3	Amplified	Hyperdiploid (DI>1)	1.11	Unfavorable	Undifferentiated or Poorly Differentiated	High	Neuroblastoma	C76.2	Abdomen, NOS Abdominal wall, NOS Intra-abdominal site, NOS	High Risk	60								hyperdiploid miscoded as diploid/hypodiploid in previous update
TARGET-30-PASLDM	Female	White	Unknown	1896	Censored	2192	Alive	2192	2009	2015	ANBL00B1, ANBL0532, ANBL0032	Stage 2b	Amplified	Hyperdiploid (DI>1)	1.13	Unfavorable	Undifferentiated or Poorly Differentiated	High	Neuroblastoma	C48.0	Retroperitoneum Periadrenal tissue Perinephric tissue Per	High Risk	90								hyperdiploid miscoded as diploid/hypodiploid in previous update
TARGET-30-PASLFG	Male	White	Not Hispanic or Latino	471	Censored	2283	Alive	2283	2009	2015	ANBL00B1, ANBL0531	Stage 4	Not Amplified	Hyperdiploid (DI>1)	2.33	Favorable	Undifferentiated or Poorly Differentiated	Low	Neuroblastoma	C38.2	Posterior mediastinum	Intermediate Risk	65								hyperdiploid miscoded as diploid/hypodiploid in previous update
TARGET-30-PASLGM	Male	White	Not Hispanic or Latino	44	Censored	2319	Alive	2319	2009	2015	ANBL00B1, ANBL0531	Stage 3	Not Amplified	Hyperdiploid (DI>1)	1.53	Favorable	Undifferentiated or Poorly Differentiated	Intermediate	Neuroblastoma	C74.9	Adrenal gland, NOS Suprarenal gland Adrenal, NOS	Intermediate Risk	80								hyperdiploid miscoded as diploid/hypodiploid in previous update
TARGET-30-PASLIH	Male	Black or African American	Not Hispanic or Latino	1566	Censored	1628	Alive	1628	2009	2013	ANBL00B1, AEPI07N1	Stage 2b	Not Amplified	Hyperdiploid (DI>1)	1.28	Unfavorable	Undifferentiated or Poorly Differentiated	Low	Neuroblastoma	C76.2	Abdomen, NOS Abdominal wall, NOS Intra-abdominal site, NOS	Low Risk	90								hyperdiploid miscoded as diploid/hypodiploid in previous update
TARGET-30-PASLMN	Male	White	Not Hispanic or Latino	8	Censored	2333	Alive	2333	2009	2015	ANBL00B1, AEPI07N1	Stage 4	Not Amplified	Hyperdiploid (DI>1)	1.64	Favorable	Undifferentiated or Poorly Differentiated	Low	Neuroblastoma	C74.9	Adrenal gland, NOS Suprarenal gland Adrenal, NOS	Intermediate Risk	80								hyperdiploid miscoded as diploid/hypodiploid in previous update
TARGET-30-PASLPG	Male	Unknown	Unknown	776	Censored	2012	Alive	2012	2009	2014	ANBL00B1, AEPI07N1	Stage 2a	Not Amplified	Hyperdiploid (DI>1)	1.15	Favorable	Differentiating	Low	Neuroblastoma	C75.5	Aortic body and other paraganglia Coccygeal body Coccygeal	Low Risk	90								hyperdiploid miscoded as diploid/hypodiploid in previous update
TARGET-30-PASLRM	Male	White	Not Hispanic or Latino	590	Censored	2304	Alive	2304	2009	2015	ANBL00B1	Stage 4	Not Amplified	Hyperdiploid (DI>1)	1.29	Unfavorable	Undifferentiated or Poorly Differentiated	Intermediate	Neuroblastoma	C38.2	Posterior mediastinum	High Risk	60								hyperdiploid miscoded as diploid/hypodiploid in previous update
TARGET-30-PASLSS	Female	White	Hispanic or Latino	136	Censored	1195	Alive	1195	2009	2012	ANBL00B1, ANBL0531	Stage 4	Not Amplified	Hyperdiploid (DI>1)	1.34	Favorable	Undifferentiated or Poorly Differentiated	Intermediate	Neuroblastoma	C77.3	Lymph nodes of axilla or arm Axillary lymph node Brachial	Intermediate Risk	90								hyperdiploid miscoded as diploid/hypodiploid in previous update
TARGET-30-PASLTC	Male	Black or African American	Not Hispanic or Latino	739	Censored	2160	Alive	2160	2009	2015	ANBL00B1, AEPI07N1	Stage 1	Not Amplified	Hyperdiploid (DI>1)	1.68	Unfavorable	Undifferentiated or Poorly Differentiated	Low	Neuroblastoma	C80.9	Unknown primary site	Low Risk	80								hyperdiploid miscoded as diploid/hypodiploid in previous update
TARGET-30-PASLXS	Female	White	Not Hispanic or Latino	858	Death	122	Dead	122	2009	2009	ANBL00B1, ANBL0532	Stage 4	Amplified	Diploid (DI=1)	1	Unfavorable	Undifferentiated or Poorly Differentiated	High	Neuroblastoma	C74.9	Adrenal gland, NOS Suprarenal gland Adrenal, NOS	High Risk	80
TARGET-30-PASLYF	Male	White	Not Hispanic or Latino	283	Censored	1823	Alive	1823	2009	2014	ANBL00B1	Stage 2a	Not Amplified	Hyperdiploid (DI>1)	1.32	Favorable	Undifferentiated or Poorly Differentiated	Intermediate	Neuroblastoma	C76.0	Head, face or neck, NOS Cheek, NOS Jaw, NOS Nose, NOS Ce	Low Risk	70								hyperdiploid miscoded as diploid/hypodiploid in previous update
TARGET-30-PASMCP	Female	Unknown	Unknown	446	Censored	2076	Alive	2076	2009	2014	ANBL00B1, ANBL0531	Stage 3	Not Amplified	Hyperdiploid (DI>1)	1.24	Favorable	Undifferentiated or Poorly Differentiated	Intermediate	Neuroblastoma	C76.7	Other ill-defined sites Back, NOS Flank, NOS Trunk, NOS	Intermediate Risk	70								hyperdiploid miscoded as diploid/hypodiploid in previous update
TARGET-30-PASMDG	Female	White	Unknown	148	Relapse	134	Alive	2277	2009	2015	ANBL00B1	Stage 2a	Not Amplified	Hyperdiploid (DI>1)	1.67	Favorable	Undifferentiated or Poorly Differentiated	Low	Neuroblastoma	C76.1	Thorax, NOS Axilla, NOS Chest, NOS Chest wall, NOS Intra	Low Risk	60				Primary site				hyperdiploid miscoded as diploid/hypodiploid in previous update
TARGET-30-PASMET	Male	White	Not Hispanic or Latino	417	Censored	2247	Alive	2247	2009	2015	ANBL00B1, ACCL0431, ACCL05C1, ANBL0032, AEPI07N1	Stage 3	Amplified	Diploid (DI=1)	1	Unfavorable	Undifferentiated or Poorly Differentiated	High	Neuroblastoma	C74.9	Adrenal gland, NOS Suprarenal gland Adrenal, NOS	High Risk	50
TARGET-30-PASMNU	Male	Unknown	Not Hispanic or Latino	371	Censored	1953	Alive	1953	2009	2014	ANBL00B1	Stage 4	Not Amplified	Hyperdiploid (DI>1)	2.49	Favorable	Undifferentiated or Poorly Differentiated	Intermediate	Neuroblastoma	C48.0	Retroperitoneum Periadrenal tissue Perinephric tissue Per	Intermediate Risk	80								hyperdiploid miscoded as diploid/hypodiploid in previous update
TARGET-30-PASMPT	Male	White	Not Hispanic or Latino	448	Censored	2081	Alive	2081	2009	2014	ANBL00B1	Stage 4	Amplified	Diploid (DI=1)	1	Unfavorable	Undifferentiated or Poorly Differentiated	High	Neuroblastoma	C76.2	Abdomen, NOS Abdominal wall, NOS Intra-abdominal site, NOS	High Risk	50
TARGET-30-PASMRC	Female	Unknown	Not Hispanic or Latino	50	Censored	1485	Alive	1485	2009	2013	ANBL00B1, ANBL0531	Stage 4	Not Amplified	Hyperdiploid (DI>1)	1.25	Favorable	Undifferentiated or Poorly Differentiated	Intermediate	Neuroblastoma	C74.9	Adrenal gland, NOS Suprarenal gland Adrenal, NOS	Intermediate Risk	85								hyperdiploid miscoded as diploid/hypodiploid in previous update
TARGET-30-PASMUB	Male	White	Hispanic or Latino	80	Censored	2047	Alive	2047	2009	2014	ANBL00B1, AEPI07N1	Stage 2b	Not Amplified	Hyperdiploid (DI>1)	1.3	Favorable	Undifferentiated or Poorly Differentiated	Low	Neuroblastoma	C38.2	Posterior mediastinum	Low Risk	70								hyperdiploid miscoded as diploid/hypodiploid in previous update
TARGET-30-PASNMJ	Male	Asian	Not Hispanic or Latino	58	Censored	2291	Alive	2291	2009	2015	ANBL00B1, ANBL0531	Stage 3	Not Amplified	Hyperdiploid (DI>1)	1.24	Favorable	Undifferentiated or Poorly Differentiated	Low	Neuroblastoma	C47.5	Peripheral nerves and Autonomic nervous system of pelvis Pe	Intermediate Risk	90								hyperdiploid miscoded as diploid/hypodiploid in previous update
TARGET-30-PASNUI	Female	White	Not Hispanic or Latino	1125	Censored	2380	Alive	2380	2009	2015	ANBL00B1, AEPI07N1	Stage 2b	Amplified	Hyperdiploid (DI>1)	1.14	Unfavorable	Undifferentiated or Poorly Differentiated	High	Neuroblastoma	C74.9	Adrenal gland, NOS Suprarenal gland Adrenal, NOS	High Risk	85								hyperdiploid miscoded as diploid/hypodiploid in previous update
TARGET-30-PASNVM	Male	White	Not Hispanic or Latino	289	Censored	2233	Alive	2233	2009	2015	ANBL00B1	Stage 2a	Not Amplified	Diploid (DI=1)	1	Favorable	Undifferentiated or Poorly Differentiated	Low	Neuroblastoma	C38.3	Mediastinum, NOS	Low Risk	60
TARGET-30-PASNWH	Male	White	Not Hispanic or Latino	615	Censored	2056	Alive	2056	2009	2014	ANBL00B1, ANBL0531, ALTE05N1	Stage 2b	Not Amplified	Hyperdiploid (DI>1)	1.5	Unfavorable	Undifferentiated or Poorly Differentiated	Intermediate	Neuroblastoma	C48.0	Retroperitoneum Periadrenal tissue Perinephric tissue Per	Intermediate Risk	95								hyperdiploid miscoded as diploid/hypodiploid in previous update
TARGET-30-PASPBY	Female	White	Not Hispanic or Latino	96	Censored	2222	Alive	2222	2009	2015	ANBL00B1	Stage 4s	Not Amplified	Hyperdiploid (DI>1)	1.28	Favorable	Undifferentiated or Poorly Differentiated	Low	Neuroblastoma	C74.9	Adrenal gland, NOS Suprarenal gland Adrenal, NOS	Low Risk	80								hyperdiploid miscoded as diploid/hypodiploid in previous update
TARGET-30-PASPGB	Male	White	Not Hispanic or Latino	457	Censored	2019	Alive	2019	2009	2014	ANBL00B1, ANBL0532, ALTE05N1, AEPI07N1	Stage 4	Amplified	Hyperdiploid (DI>1)	1.99	Unfavorable	Undifferentiated or Poorly Differentiated	High	Neuroblastoma	C76.2	Abdomen, NOS Abdominal wall, NOS Intra-abdominal site, NOS	High Risk	90								hyperdiploid miscoded as diploid/hypodiploid in previous update
TARGET-30-PASPGU	Male	Black or African American	Not Hispanic or Latino	1124	Censored	1293	Alive	1293	2009	2012	ANBL00B1	Stage 1	Not Amplified	Hyperdiploid (DI>1)	1.56	Unfavorable	Undifferentiated or Poorly Differentiated	Low	Neuroblastoma	C64.9	Kidney, NOS Renal, NOS Kidney parenchyma	Low Risk	90								hyperdiploid miscoded as diploid/hypodiploid in previous update
TARGET-30-PASPIK	Male	White	Not Hispanic or Latino	253	Censored	2344	Alive	2344	2009	2015	ANBL00B1, ANBL0531	Stage 4	Not Amplified	Hyperdiploid (DI>1)	1.27	Favorable	Undifferentiated or Poorly Differentiated	Intermediate	Neuroblastoma	C38.3	Mediastinum, NOS	Intermediate Risk	80								hyperdiploid miscoded as diploid/hypodiploid in previous update
TARGET-30-PASPSE	Male	White	Not Hispanic or Latino	94	Censored	2357	Alive	2357	2009	2015	ANBL00B1	Stage 3	Not Amplified	Hyperdiploid (DI>1)	2.56	Favorable	Undifferentiated or Poorly Differentiated	Low	Neuroblastoma	C76.1	Thorax, NOS Axilla, NOS Chest, NOS Chest wall, NOS Intra	Intermediate Risk	70								hyperdiploid miscoded as diploid/hypodiploid in previous update
TARGET-30-PASPTF	Female	White	Not Hispanic or Latino	132	Censored	2191	Alive	2191	2009	2015	ANBL00B1	Stage 1	Not Amplified	Hyperdiploid (DI>1)	2.04	Favorable	Undifferentiated or Poorly Differentiated	Intermediate	Neuroblastoma	C47.3	Peripheral nerves and Autonomic nervous system of thorax Pe	Low Risk	90								hyperdiploid miscoded as diploid/hypodiploid in previous update
TARGET-30-PASPVR	Male	White	Not Hispanic or Latino	1110	Relapse	683	Dead	1762	2009	2014	ANBL00B1, ANBL0032, AEPI07N1, ADVL0911	Stage 4	Amplified	Hyperdiploid (DI>1)	1.11	Unfavorable	Undifferentiated or Poorly Differentiated	Unknown	Neuroblastoma	C74.9	Adrenal gland, NOS Suprarenal gland Adrenal, NOS	High Risk	60				Other, specify: Paraspinous soft tissue				hyperdiploid miscoded as diploid/hypodiploid in previous update
TARGET-30-PASPVZ	Male	White	Not Hispanic or Latino	2042	Censored	2230	Alive	2230	2009	2015	ANBL00B1, ANBL0532, ANBL0032	Stage 4	Amplified	Hyperdiploid (DI>1)	1.1	Unfavorable	Undifferentiated or Poorly Differentiated	Unknown	Neuroblastoma	C76.2	Abdomen, NOS Abdominal wall, NOS Intra-abdominal site, NOS	High Risk	60								hyperdiploid miscoded as diploid/hypodiploid in previous update
TARGET-30-PASPXU	Female	White	Not Hispanic or Latino	5253	Progression	607	Dead	1306	2009	2012	ANBL00B1	Stage 4	Not Amplified	Hyperdiploid (DI>1)	1.41	Unfavorable	Undifferentiated or Poorly Differentiated	Low	Neuroblastoma	C76.2	Abdomen, NOS Abdominal wall, NOS Intra-abdominal site, NOS	High Risk	70				Other metastatic sites				hyperdiploid miscoded as diploid/hypodiploid in previous update
TARGET-30-PASRIB	Female	White	Not Hispanic or Latino	45	Censored	2255	Alive	2255	2009	2015	ANBL00B1	Stage 1	Not Amplified	Hyperdiploid (DI>1)	1.51	Favorable	Undifferentiated or Poorly Differentiated	Low	Neuroblastoma	C76.3	Pelvis, NOS Buttock, NOS Groin, NOS Ischiorectal fossa P	Low Risk	70								hyperdiploid miscoded as diploid/hypodiploid in previous update
TARGET-30-PASRLC	Female	White	Not Hispanic or Latino	189	Censored	2241	Alive	2241	2009	2015	ANBL00B1	Stage 1	Not Amplified	Hyperdiploid (DI>1)	1.92	Favorable	Undifferentiated or Poorly Differentiated	Low	Neuroblastoma	C48.0	Retroperitoneum Periadrenal tissue Perinephric tissue Per	Low Risk	80								hyperdiploid miscoded as diploid/hypodiploid in previous update
TARGET-30-PASRSG	Male	White	Not Hispanic or Latino	1360	Censored	2010	Alive	2010	2009	2014	ANBL00B1, ANBL0531, ANBL0032	Stage 3	Not Amplified	Diploid (DI=1)	1	Unfavorable	Undifferentiated or Poorly Differentiated	High	Neuroblastoma	C74.9	Adrenal gland, NOS Suprarenal gland Adrenal, NOS	High Risk	90
TARGET-30-PASRWE	Female	White	Not Hispanic or Latino	497	Censored	2187	Alive	2187	2009	2015	ANBL00B1	Stage 1	Not Amplified	Hyperdiploid (DI>1)	1.43	Favorable	Undifferentiated or Poorly Differentiated	Low	Neuroblastoma	C74.9	Adrenal gland, NOS Suprarenal gland Adrenal, NOS	Low Risk	80								hyperdiploid miscoded as diploid/hypodiploid in previous update
TARGET-30-PASSEC	Male	White	Not Hispanic or Latino	777	Censored	1957	Alive	1957	2009	2014	ANBL00B1, ANBL0532, ANBL0032	Stage 3	Not Amplified	Hyperdiploid (DI>1)	1.16	Unfavorable	Undifferentiated or Poorly Differentiated	Low	Neuroblastoma	C76.2	Abdomen, NOS Abdominal wall, NOS Intra-abdominal site, NOS	High Risk	95								hyperdiploid miscoded as diploid/hypodiploid in previous update
TARGET-30-PASSGT	Male	White	Not Hispanic or Latino	942	Progression	217	Alive	2329	2009	2015	ANBL00B1, ANBL0032	Stage 2b	Not Amplified	Diploid (DI=1)	1	Unfavorable	Undifferentiated or Poorly Differentiated	Intermediate	Ganglioneuroblastoma, nodular	C38.2	Posterior mediastinum	Low Risk	80				Primary site
TARGET-30-PASSII	Male	Not Reported	Hispanic or Latino	272	Censored	2278	Alive	2278	2009	2015	ANBL00B1, ANBL0531	Stage 3	Not Amplified	Hyperdiploid (DI>1)	1.5	Favorable	Undifferentiated or Poorly Differentiated	Low	Neuroblastoma	C48.0	Retroperitoneum Periadrenal tissue Perinephric tissue Per	Intermediate Risk	90								hyperdiploid miscoded as diploid/hypodiploid in previous update
TARGET-30-PASSJK	Female	Not Reported	Hispanic or Latino	244	Relapse	244	Alive	2091	2009	2015	ANBL00B1	Stage 1	Not Amplified	Hyperdiploid (DI>1)	1.64	Favorable	Differentiating	Low	Neuroblastoma	C48.0	Retroperitoneum Periadrenal tissue Perinephric tissue Per	Low Risk	98				Primary site				hyperdiploid miscoded as diploid/hypodiploid in previous update
TARGET-30-PASSNN	Male	Black or African American	Not Hispanic or Latino	1024	Censored	833	Alive	833	2009	2011	ANBL00B1	Stage 3	Amplified	Diploid (DI=1)	1	Unfavorable	Undifferentiated or Poorly Differentiated	High	Neuroblastoma	C76.2	Abdomen, NOS Abdominal wall, NOS Intra-abdominal site, NOS	High Risk	90
TARGET-30-PASSPI	Male	White	Not Hispanic or Latino	743	Censored	1506	Alive	1506	2009	2013	ANBL00B1, ANBL0032	Stage 3	Amplified	Diploid (DI=1)	1	Unfavorable	Undifferentiated or Poorly Differentiated	Intermediate	Neuroblastoma	C74.9	Adrenal gland, NOS Suprarenal gland Adrenal, NOS	High Risk	80
TARGET-30-PASSUU	Male	White	Not Hispanic or Latino	94	Censored	2226	Alive	2226	2009	2015	ANBL00B1	Stage 4s	Not Amplified	Hyperdiploid (DI>1)	1.37	Favorable	Undifferentiated or Poorly Differentiated	Low	Neuroblastoma	C48.0	Retroperitoneum Periadrenal tissue Perinephric tissue Per	Low Risk	80								hyperdiploid miscoded as diploid/hypodiploid in previous update
TARGET-30-PASSXA	Female	White	Not Hispanic or Latino	1033	Censored	2175	Alive	2175	2009	2015	ANBL00B1	Stage 3	Not Amplified	Hyperdiploid (DI>1)	1.5	Favorable	Differentiating	Low	Neuroblastoma	C74.9	Adrenal gland, NOS Suprarenal gland Adrenal, NOS	Intermediate Risk	60								hyperdiploid miscoded as diploid/hypodiploid in previous update
TARGET-30-PASSZI	Female	White	Not Hispanic or Latino	227	Censored	2200	Alive	2200	2009	2015	ANBL00B1, ANBL0531, ALTE03N1, AEPI07N1	Stage 4s	Not Amplified	Hyperdiploid (DI>1)	1.29	Unknown	Undifferentiated or Poorly Differentiated	Unknown	Neuroblastoma	C76.0	Head, face or neck, NOS Cheek, NOS Jaw, NOS Nose, NOS Ce	Intermediate Risk	70								hyperdiploid miscoded as diploid/hypodiploid in previous update
TARGET-30-PASTDT	Female	Not Reported	Hispanic or Latino	1075	Censored	2002	Alive	2002	2009	2014	ANBL00B1, ANBL0531	Stage 3	Not Amplified	Diploid (DI=1)	1	Favorable	Unknown	Unknown	Ganglioneuroma, maturing subtype OR Ganglioneuroblastoma, well differentiated	C74.9	Adrenal gland, NOS Suprarenal gland Adrenal, NOS	Intermediate Risk	80
TARGET-30-PASTGD	Male	White	Not Hispanic or Latino	925	Progression	375	Dead	565	2009	2010	ANBL00B1, ANBL0532, AEPI07N1	Stage 4	Amplified	Diploid (DI=1)	1	Unfavorable	Undifferentiated or Poorly Differentiated	High	Neuroblastoma	C76.2	Abdomen, NOS Abdominal wall, NOS Intra-abdominal site, NOS	High Risk	80				Metastases only: Spinal and retroperitoneal.
TARGET-30-PASTGH	Male	White	Not Hispanic or Latino	6799	Relapse	817	Dead	1766	2009	2014	ANBL00B1, ANBL0032	Stage 4	Not Amplified	Hyperdiploid (DI>1)	1.42	Unknown	Unknown	Unknown	Unknown	C74.9	Adrenal gland, NOS Suprarenal gland Adrenal, NOS	High Risk	50				Bone; Liver; Lymph Nodes; Lung (parenchymal); Other, specify: paravertebral tumours with extension in spinal canal (epidural cavity)				hyperdiploid miscoded as diploid/hypodiploid in previous update
TARGET-30-PASTHF	Female	White	Not Hispanic or Latino	440	Censored	2283	Alive	2283	2009	2015	ANBL00B1, ANBL0532	Stage 4	Amplified	Unknown		Unfavorable	Undifferentiated or Poorly Differentiated	High	Neuroblastoma	C74.9	Adrenal gland, NOS Suprarenal gland Adrenal, NOS	High Risk	90
TARGET-30-PASTIJ	Male	Black or African American	Not Hispanic or Latino	2	Censored	1955	Alive	1955	2009	2014	ANBL00B1, ANBL0531	Stage 4	Not Amplified	Hyperdiploid (DI>1)	1.54	Favorable	Undifferentiated or Poorly Differentiated	Low	Neuroblastoma	C74.9	Adrenal gland, NOS Suprarenal gland Adrenal, NOS	Intermediate Risk	90								hyperdiploid miscoded as diploid/hypodiploid in previous update
TARGET-30-PASTMW	Male	White	Not Hispanic or Latino	268	Censored	1919	Alive	1919	2009	2014	ANBL00B1, ANBL0532, ANBL0032, ALTE05N1	Stage 4	Amplified	Diploid (DI=1)	1	Unknown	Undifferentiated or Poorly Differentiated	Unknown	Neuroblastoma	C74.9	Adrenal gland, NOS Suprarenal gland Adrenal, NOS	High Risk	70
TARGET-30-PASTNT	Male	White	Not Hispanic or Latino	1129	Censored	1833	Alive	1833	2009	2014	ANBL00B1	Stage 3	Not Amplified	Diploid (DI=1)	1	Unfavorable	Undifferentiated or Poorly Differentiated	Intermediate	Ganglioneuroblastoma, nodular	C76.2	Abdomen, NOS Abdominal wall, NOS Intra-abdominal site, NOS	High Risk	90
TARGET-30-PASTSI	Female	White	Not Hispanic or Latino	540	Event	175	Alive	1966	2009	2014	ANBL00B1, ANBL0531	Stage 2a	Not Amplified	Hyperdiploid (DI>1)	1.59	Favorable	Undifferentiated or Poorly Differentiated	Low	Neuroblastoma	C41.2	Vertebral column (excludes Sacrum and Coccyx C41.4) Atlas	Intermediate Risk	60								hyperdiploid miscoded as diploid/hypodiploid in previous update
TARGET-30-PASTSY	Female	Asian	Not Hispanic or Latino	106	Relapse	87	Alive	2026	2009	2014	ANBL00B1	Stage 1	Not Amplified	Hyperdiploid (DI>1)	1.59	Favorable	Undifferentiated or Poorly Differentiated	Low	Neuroblastoma	C38.2	Posterior mediastinum	Low Risk	70				Primary site				hyperdiploid miscoded as diploid/hypodiploid in previous update
TARGET-30-PASTTX	Female	White	Not Hispanic or Latino	213	Censored	2065	Alive	2065	2009	2015	ANBL00B1	Stage 1	Not Amplified	Hyperdiploid (DI>1)	1.4	Favorable	Undifferentiated or Poorly Differentiated	Low	Neuroblastoma	C74.1	Medulla of adrenal gland	Low Risk	90								hyperdiploid miscoded as diploid/hypodiploid in previous update
TARGET-30-PASTWY	Female	White	Not Hispanic or Latino	115	Death	10	Dead	10	2009	2009	ANBL00B1, AEPI07N1	Stage 1	Not Amplified	Hyperdiploid (DI>1)	1.3	Favorable	Undifferentiated or Poorly Differentiated	Low	Neuroblastoma	C76.1	Thorax, NOS Axilla, NOS Chest, NOS Chest wall, NOS Intra	Low Risk	90								hyperdiploid miscoded as diploid/hypodiploid in previous update
TARGET-30-PASTXV	Male	White	Not Hispanic or Latino	23	Censored	2272	Alive	2272	2009	2015	ANBL00B1	Stage 1	Not Amplified	Hyperdiploid (DI>1)	1.48	Favorable	Undifferentiated or Poorly Differentiated	Low	Neuroblastoma	C49.5	Connective, Subcutaneous and other Soft tissues of pelvis C	Low Risk	90								hyperdiploid miscoded as diploid/hypodiploid in previous update
TARGET-30-PASUCU	Male	White	Not Hispanic or Latino	227	Censored	1959	Alive	1959	2009	2014	ANBL00B1, ANBL0531, AEPI07N1	Stage 4	Not Amplified	Hyperdiploid (DI>1)	1.21	Favorable	Undifferentiated or Poorly Differentiated	Intermediate	Neuroblastoma	C38.2	Posterior mediastinum	Intermediate Risk	75								hyperdiploid miscoded as diploid/hypodiploid in previous update
TARGET-30-PASUEA	Female	White	Not Hispanic or Latino	1065	Censored	2301	Alive	2301	2009	2015	ANBL00B1, ANBL0532, ANBL0032	Stage 3	Amplified	Hyperdiploid (DI>1)	1.15	Unfavorable	Undifferentiated or Poorly Differentiated	High	Neuroblastoma	C48.0	Retroperitoneum Periadrenal tissue Perinephric tissue Per	High Risk	95								hyperdiploid miscoded as diploid/hypodiploid in previous update
TARGET-30-PASUEZ	Male	White	Not Hispanic or Latino	20	Progression	211	Alive	1725	2009	2014	ANBL00B1, AEPI07N1	Stage 2a	Not Amplified	Hyperdiploid (DI>1)	2.49	Favorable	Undifferentiated or Poorly Differentiated	Low	Neuroblastoma	C76.2	Abdomen, NOS Abdominal wall, NOS Intra-abdominal site, NOS	Low Risk	90				Primary site				hyperdiploid miscoded as diploid/hypodiploid in previous update
TARGET-30-PASUFL	Female	White	Unknown	1444	Censored	2017	Alive	2017	2009	2014	ANBL00B1	Stage 2a	Not Amplified	Diploid (DI=1)	1	Favorable	Unknown	Unknown	Ganglioneuroblastoma, intermixed	C48.0	Retroperitoneum Periadrenal tissue Perinephric tissue Per	Low Risk	90
TARGET-30-PASUMG	Male	White	Not Hispanic or Latino	1193	Censored	1955	Alive	1955	2009	2014	ANBL00B1, ANBL0532, ANBL0931, AEPI07N1	Stage 4	Amplified	Hyperdiploid (DI>1)	1.73	Unfavorable	Undifferentiated or Poorly Differentiated	High	Neuroblastoma	C48.0	Retroperitoneum Periadrenal tissue Perinephric tissue Per	High Risk	60								hyperdiploid miscoded as diploid/hypodiploid in previous update
TARGET-30-PASUTC	Female	White	Not Hispanic or Latino	1067	Censored	2105	Alive	2105	2009	2015	ANBL00B1, ANBL0532, AEPI07N1, ANBL0032	Stage 3	Amplified	Diploid (DI=1)	1	Unfavorable	Undifferentiated or Poorly Differentiated	Intermediate	Neuroblastoma	C76.2	Abdomen, NOS Abdominal wall, NOS Intra-abdominal site, NOS	High Risk	80
TARGET-30-PASUXH	Female	White	Not Hispanic or Latino	2102	Censored	2252	Alive	2252	2009	2015	ANBL00B1	Stage 3	Not Amplified	Hyperdiploid (DI>1)	1.09	Favorable	Unknown	Unknown	Ganglioneuroblastoma, intermixed	C38.2	Posterior mediastinum	Intermediate Risk	90								hyperdiploid miscoded as diploid/hypodiploid in previous update
TARGET-30-PASUYL	Male	White	Not Hispanic or Latino	429	Relapse	369	Dead	554	2009	2010	ANBL00B1, ANBL0532	Stage 4	Amplified	Hyperdiploid (DI>1)	2.19	Unfavorable	Undifferentiated or Poorly Differentiated	High	Neuroblastoma	C74.9	Adrenal gland, NOS Suprarenal gland Adrenal, NOS	High Risk	90				Metastases only				hyperdiploid miscoded as diploid/hypodiploid in previous update
TARGET-30-PASVKE	Female	White	Not Hispanic or Latino	157	Censored	1958	Alive	1958	2009	2014	ANBL00B1, ANBL0531	Stage 4	Not Amplified	Hyperdiploid (DI>1)	1.24	Favorable	Undifferentiated or Poorly Differentiated	Intermediate	Neuroblastoma	C38.1	Anterior mediastinum	Intermediate Risk	65								hyperdiploid miscoded as diploid/hypodiploid in previous update
TARGET-30-PASVKL	Male	White	Not Hispanic or Latino	1299	Censored	2135	Alive	2135	2009	2015	ANBL00B1, ANBL0532, ANBL0032	Stage 4	Not Amplified	Hyperdiploid (DI>1)	1.13	Unknown	Unknown	Unknown	Unknown	C38.2	Posterior mediastinum	High Risk	90								hyperdiploid miscoded as diploid/hypodiploid in previous update
TARGET-30-PASVSU	Female	White	Not Hispanic or Latino	651	Censored	1976	Alive	1976	2009	2014	ANBL00B1, ANBL0532, ANBL0931	Stage 4	Not Amplified	Diploid (DI=1)	1	Unfavorable	Undifferentiated or Poorly Differentiated	High	Neuroblastoma	C38.2	Posterior mediastinum	High Risk	60
TARGET-30-PASVWG	Male	Black or African American	Not Hispanic or Latino	1469	Censored	2162	Alive	2162	2009	2015	ANBL00B1, ANBL0032	Stage 4	Not Amplified	Diploid (DI=1)	1	Unknown	Unknown	Unknown	Neuroblastoma	C74.9	Adrenal gland, NOS Suprarenal gland Adrenal, NOS	High Risk	60
TARGET-30-PASVYV	Male	White	Not Hispanic or Latino	306	Censored	1861	Alive	1861	2009	2014	ANBL00B1, ANBL0531, AEPI07N1	Stage 4	Not Amplified	Hyperdiploid (DI>1)	1.42	Favorable	Undifferentiated or Poorly Differentiated	Low	Neuroblastoma	C75.5	Aortic body and other paraganglia Coccygeal body Coccygeal	Intermediate Risk	60								hyperdiploid miscoded as diploid/hypodiploid in previous update
TARGET-30-PASWCY	Male	White	Not Hispanic or Latino	538	Relapse	446	Dead	501	2009	2010	ANBL00B1, ANBL0532, ANBL0032	Stage 4	Amplified	Diploid (DI=1)	1	Unfavorable	Undifferentiated or Poorly Differentiated	High	Neuroblastoma	C74.9	Adrenal gland, NOS Suprarenal gland Adrenal, NOS	High Risk	90				Primary Site; Lymph Nodes
TARGET-30-PASWKI	Male	White	Not Hispanic or Latino	20	Censored	1935	Alive	1935	2009	2014	ANBL00B1	Stage 4s	Not Amplified	Hyperdiploid (DI>1)	1.49	Favorable	Undifferentiated or Poorly Differentiated	Intermediate	Neuroblastoma	C74.9	Adrenal gland, NOS Suprarenal gland Adrenal, NOS	Low Risk	60								hyperdiploid miscoded as diploid/hypodiploid in previous update
TARGET-30-PASWNG	Male	White	Not Hispanic or Latino	291	Censored	1939	Alive	1939	2009	2014	ANBL00B1	Stage 1	Not Amplified	Hyperdiploid (DI>1)	1.3	Favorable	Undifferentiated or Poorly Differentiated	Low	Neuroblastoma	C74.9	Adrenal gland, NOS Suprarenal gland Adrenal, NOS	Low Risk	90								hyperdiploid miscoded as diploid/hypodiploid in previous update
TARGET-30-PASWSZ	Female	Not Reported	Not Hispanic or Latino	613	Censored	1957	Alive	1957	2009	2014	ANBL00B1, ANBL0531, ANBL0532	Stage 3	Not Amplified	Hyperdiploid (DI>1)	1.26	Unfavorable	Undifferentiated or Poorly Differentiated	Intermediate	Neuroblastoma	C72.0	Spinal cord Cervical cord Conus medullaris Filum terminal	High Risk	90								hyperdiploid miscoded as diploid/hypodiploid in previous update
TARGET-30-PASWVD	Male	White	Not Hispanic or Latino	2510	Censored	1863	Alive	1863	2009	2014	ANBL00B1	Stage 1	Not Amplified	Diploid (DI=1)	1	Favorable	Unknown	Unknown	Ganglioneuroblastoma, intermixed	C76.1	Thorax, NOS Axilla, NOS Chest, NOS Chest wall, NOS Intra	Low Risk	90
TARGET-30-PASWVE	Male	White	Not Hispanic or Latino	95	Progression	83	Alive	2031	2009	2015	ANBL00B1, AEPI07N1	Stage 4s	Not Amplified	Hyperdiploid (DI>1)	1.2	Favorable	Undifferentiated or Poorly Differentiated	Low	Neuroblastoma	C74.9	Adrenal gland, NOS Suprarenal gland Adrenal, NOS	Low Risk	85				Primary site				hyperdiploid miscoded as diploid/hypodiploid in previous update
TARGET-30-PASWXG	Male	Not Reported	Unknown	740	Progression	171	Dead	190	2009	2010	ANBL00B1, ANBL0532, AEPI07N1	Stage 3	Amplified	Diploid (DI=1)	1	Unfavorable	Undifferentiated or Poorly Differentiated	Intermediate	Neuroblastoma	C48.0	Retroperitoneum Periadrenal tissue Perinephric tissue Per	High Risk	80				Local + metastatic: Left supraclavicular region. New 8 x 10 mm round soft tissue density is also noted along the deep margin of the anterior chest wall near the diaphragm just anterior to the heart
TARGET-30-PASXCG	Male	White	Not Hispanic or Latino	246	Censored	1871	Alive	1871	2009	2014	ANBL00B1, ANBL0531	Stage 3	Not Amplified	Hyperdiploid (DI>1)	1.42	Favorable	Undifferentiated or Poorly Differentiated	Low	Neuroblastoma	C49.4	Connective, Subcutaneous and other Soft tissues of abdomen C	Intermediate Risk	90								hyperdiploid miscoded as diploid/hypodiploid in previous update
TARGET-30-PASXMI	Female	White	Hispanic or Latino	1446	Progression	173	Dead	203	2009	2010	ANBL00B1, ANBL0532	Stage 4	Not Amplified	Diploid (DI=1)	1	Unfavorable	Undifferentiated or Poorly Differentiated	Unknown	Neuroblastoma	C74.9	Adrenal gland, NOS Suprarenal gland Adrenal, NOS	High Risk	90				Local + metastatic: EPIDURAL TUMOR IN THE NEURAL FORMINAL @ THE CERVICOTHORACIC JUNCTIONS, T-1, ONE NEAR THE ALVEOLAR RIDGE OF THE RIGHT MAXILLARY BONE W/ A LARGE MASTASTASIS IDENTIFIED IN THE CALVARIUM IN THE FRONTAL REGION,WITH QUESTIONABLE MATASTASIS IN THE OCCIPITAL B
TARGET-30-PASYIP	Male	White	Not Hispanic or Latino	828	Event	204	Dead	219	2009	2010	ANBL00B1, ANBL0532, AEPI07N1	Stage 4	Amplified	Hyperdiploid (DI>1)	1.78	Unfavorable	Undifferentiated or Poorly Differentiated	High	Neuroblastoma	C74.9	Adrenal gland, NOS Suprarenal gland Adrenal, NOS	High Risk	50								hyperdiploid miscoded as diploid/hypodiploid in previous update
TARGET-30-PASYJF	Female	White	Not Hispanic or Latino	287	Censored	1301	Alive	1301	2009	2013	ANBL00B1, AEPI07N1	Stage 2b	Not Amplified	Hyperdiploid (DI>1)	2.81	Favorable	Undifferentiated or Poorly Differentiated	Intermediate	Ganglioneuroblastoma, nodular	C48.0	Retroperitoneum Periadrenal tissue Perinephric tissue Per	Low Risk	80								hyperdiploid miscoded as diploid/hypodiploid in previous update
TARGET-30-PASYTP	Male	White	Not Hispanic or Latino	1291	Censored	1877	Alive	1877	2009	2014	ANBL00B1, ANBL0931	Stage 2b	Amplified	Hyperdiploid (DI>1)	1.07	Unfavorable	Undifferentiated or Poorly Differentiated	High	Neuroblastoma	C74.9	Adrenal gland, NOS Suprarenal gland Adrenal, NOS	High Risk	95								hyperdiploid miscoded as diploid/hypodiploid in previous update
TARGET-30-PASYYM	Male	White	Not Hispanic or Latino	333	Progression	226	Dead	323	2009	2010	ANBL00B1, ANBL0532	Stage 4	Amplified	Diploid (DI=1)	1	Unfavorable	Undifferentiated or Poorly Differentiated	High	Neuroblastoma	C76.2	Abdomen, NOS Abdominal wall, NOS Intra-abdominal site, NOS	High Risk	90				Metastases only: right distal humerus
TARGET-30-PASYYX	Male	Asian	Not Hispanic or Latino	1255	Censored	1877	Alive	1877	2009	2014	ANBL00B1	Stage 3	Not Amplified	Diploid (DI=1)	1	Favorable	Unknown	Unknown	Ganglioneuroblastoma, intermixed	C74.9	Adrenal gland, NOS Suprarenal gland Adrenal, NOS	Intermediate Risk	100
TARGET-30-PASZFX	Female	White	Not Hispanic or Latino	1661	Censored	2176	Alive	2176	2009	2015	ANBL00B1	Stage 2a	Not Amplified	Diploid (DI=1)	1	Favorable	Unknown	Unknown	Ganglioneuroblastoma, intermixed	C38.2	Posterior mediastinum	Low Risk	90
TARGET-30-PASZGB	Female	White	Not Hispanic or Latino	457	Progression	145	Dead	164	2009	2010	ANBL00B1, ANBL0532	Stage 4	Amplified	Diploid (DI=1)	1	Unfavorable	Undifferentiated or Poorly Differentiated	High	Neuroblastoma	C74.9	Adrenal gland, NOS Suprarenal gland Adrenal, NOS	High Risk	90				Metastases only: Right middle fossa and right lateral orbit_x000D_ Infiltrative lesion of the mastoid and petrous bone
TARGET-30-PASZJB	Female	White	Not Hispanic or Latino	130	Censored	2084	Alive	2084	2009	2015	ANBL00B1, AEPI07N1	Stage 4s	Not Amplified	Hyperdiploid (DI>1)	1.53	Favorable	Undifferentiated or Poorly Differentiated	Low	Neuroblastoma	C74.9	Adrenal gland, NOS Suprarenal gland Adrenal, NOS	Low Risk	85								hyperdiploid miscoded as diploid/hypodiploid in previous update
TARGET-30-PASZST	Male	White	Not Hispanic or Latino	922	Progression	423	Alive	2079	2009	2015	ANBL00B1, ANBL0532, ANBL0032	Stage 4	Amplified	Unknown		Unfavorable	Undifferentiated or Poorly Differentiated	High	Neuroblastoma	C48.0	Retroperitoneum Periadrenal tissue Perinephric tissue Per	High Risk	50				Other, specify: Brain
TARGET-30-PASZTV	Male	Unknown	Hispanic or Latino	29	Censored	1921	Alive	1921	2009	2015	ANBL00B1, ANBL0531	Stage 4s	Not Amplified	Diploid (DI=1)	1	Favorable	Undifferentiated or Poorly Differentiated	Low	Neuroblastoma	C74.9	Adrenal gland, NOS Suprarenal gland Adrenal, NOS	Intermediate Risk	60
TARGET-30-PASZYY	Female	White	Not Hispanic or Latino	493	Event	394	Dead	449	2009	2010	ANBL00B1, ANBL0532, ANBL0931, AEPI07N1	Stage 4	Amplified	Hyperdiploid (DI>1)	1.26	Unfavorable	Undifferentiated or Poorly Differentiated	High	Neuroblastoma	C74.9	Adrenal gland, NOS Suprarenal gland Adrenal, NOS	High Risk	70								hyperdiploid miscoded as diploid/hypodiploid in previous update
TARGET-30-PATAAV	Female	White	Unknown	1894	Event	636	Dead	817	2009	2011	ANBL00B1, ANBL0532, ANBL0931, AEPI07N1, ADVL0912	Stage 3	Not Amplified	Diploid (DI=1)	1	Unfavorable	Undifferentiated or Poorly Differentiated	Intermediate	Neuroblastoma	C48.8	Overlapping lesion of retroperitoneum and peritoneum (See n	High Risk	70
TARGET-30-PATACA	Male	White	Not Hispanic or Latino	547	Censored	1821	Alive	1821	2009	2014	ANBL00B1	Stage 2b	Not Amplified	Diploid (DI=1)	1	Favorable	Differentiating	Low	Neuroblastoma	C74.9	Adrenal gland, NOS Suprarenal gland Adrenal, NOS	Low Risk	65
TARGET-30-PATAFE	Female	White	Not Hispanic or Latino	66	Censored	1577	Alive	1577	2009	2014	ANBL00B1, ANBL0531	Stage 4s	Not Amplified	Hyperdiploid (DI>1)	1.45	Favorable	Undifferentiated or Poorly Differentiated	Low	Neuroblastoma	C74.9	Adrenal gland, NOS Suprarenal gland Adrenal, NOS	Intermediate Risk	70								hyperdiploid miscoded as diploid/hypodiploid in previous update
TARGET-30-PATAFI	Female	White	Not Hispanic or Latino	337	Censored	2037	Alive	2037	2009	2015	ANBL00B1	Stage 1	Not Amplified	Hyperdiploid (DI>1)	2.43	Favorable	Undifferentiated or Poorly Differentiated	Intermediate	Neuroblastoma	C38.3	Mediastinum, NOS	Low Risk	90								hyperdiploid miscoded as diploid/hypodiploid in previous update
TARGET-30-PATAKH	Female	Native Hawaiian or other Pacific Islander	Not Hispanic or Latino	181	Censored	1977	Alive	1977	2009	2015	ANBL00B1, ANBL0531	Stage 4	Not Amplified	Hyperdiploid (DI>1)	1.12	Favorable	Undifferentiated or Poorly Differentiated	Low	Neuroblastoma	C74.9	Adrenal gland, NOS Suprarenal gland Adrenal, NOS	Intermediate Risk	70								hyperdiploid miscoded as diploid/hypodiploid in previous update
TARGET-30-PATBAC	Female	Not Reported	Hispanic or Latino	401	Censored	1895	Alive	1895	2009	2015	ANBL00B1, ANBL0531	Stage 3	Not Amplified	Hyperdiploid (DI>1)	1.57	Favorable	Undifferentiated or Poorly Differentiated	Low	Neuroblastoma	C76.2	Abdomen, NOS Abdominal wall, NOS Intra-abdominal site, NOS	Intermediate Risk	70								hyperdiploid miscoded as diploid/hypodiploid in previous update
TARGET-30-PATBHY	Female	White	Not Hispanic or Latino	318	Censored	2067	Alive	2067	2009	2015	ANBL00B1, AEPI07N1	Stage 1	Not Amplified	Hyperdiploid (DI>1)	1.13	Favorable	Undifferentiated or Poorly Differentiated	Intermediate	Neuroblastoma	C38.2	Posterior mediastinum	Low Risk	60								hyperdiploid miscoded as diploid/hypodiploid in previous update
TARGET-30-PATBJI	Female	Not Reported	Not Hispanic or Latino	87	Progression	90	Alive	2058	2009	2015	ANBL00B1	Stage 2a	Not Amplified	Hyperdiploid (DI>1)	1.44	Favorable	Undifferentiated or Poorly Differentiated	Low	Neuroblastoma	C49.6	Connective, Subcutaneous and other Soft tissues of trunk, NO	Low Risk	60				Primary site				hyperdiploid miscoded as diploid/hypodiploid in previous update
TARGET-30-PATBKX	Female	White	Not Hispanic or Latino	259	Progression	262	Alive	1794	2009	2014	ANBL00B1	Stage 2a	Not Amplified	Diploid (DI=1)	1	Favorable	Undifferentiated or Poorly Differentiated	Low	Ganglioneuroblastoma, nodular	C48.0	Retroperitoneum Periadrenal tissue Perinephric tissue Per	Intermediate Risk	60				Primary site
TARGET-30-PATBPG	Male	White	Hispanic or Latino	520	Censored	1613	Alive	1613	2009	2014	ANBL00B1, ANBL0531	Stage 2b	Not Amplified	Hyperdiploid (DI>1)	1.54	Favorable	Undifferentiated or Poorly Differentiated	Low	Neuroblastoma	C38.2	Posterior mediastinum	Intermediate Risk	100								hyperdiploid miscoded as diploid/hypodiploid in previous update
TARGET-30-PATBRX	Female	Black or African American	Not Hispanic or Latino	179	Censored	2010	Alive	2010	2009	2015	ANBL00B1	Stage 4s	Not Amplified	Hyperdiploid (DI>1)	1.42	Favorable	Undifferentiated or Poorly Differentiated	Intermediate	Neuroblastoma	C74.9	Adrenal gland, NOS Suprarenal gland Adrenal, NOS	Low Risk	80								hyperdiploid miscoded as diploid/hypodiploid in previous update
TARGET-30-PATCDJ	Female	White	Not Hispanic or Latino	348	Death	333	Dead	333	2009	2010	ANBL00B1	Stage 4	Amplified	Hyperdiploid (DI>1)	1.92	Unfavorable	Undifferentiated or Poorly Differentiated	High	Neuroblastoma	C74.9	Adrenal gland, NOS Suprarenal gland Adrenal, NOS	High Risk	50								hyperdiploid miscoded as diploid/hypodiploid in previous update
TARGET-30-PATCEM	Male	Black or African American	Not Hispanic or Latino	1256	Censored	1821	Alive	1821	2009	2014	ANBL00B1, ANBL0931	Stage 4	Amplified	Hyperdiploid (DI>1)	1.47	Unfavorable	Undifferentiated or Poorly Differentiated	Intermediate	Neuroblastoma	C41.2	Vertebral column (excludes Sacrum and Coccyx C41.4) Atlas	High Risk	90								hyperdiploid miscoded as diploid/hypodiploid in previous update
TARGET-30-PATCJF	Male	White	Hispanic or Latino	132	Censored	1668	Alive	1668	2009	2014	ANBL00B1, ANBL0531	Stage 4	Not Amplified	Hyperdiploid (DI>1)	1.27	Favorable	Undifferentiated or Poorly Differentiated	Low	Neuroblastoma	C76.2	Abdomen, NOS Abdominal wall, NOS Intra-abdominal site, NOS	Intermediate Risk	80								hyperdiploid miscoded as diploid/hypodiploid in previous update
TARGET-30-PATCJP	Male	Not Reported	Not Hispanic or Latino	1560	Relapse	841	Alive	1077	2009	2012	ANBL00B1, ANBL0032, ADVL0918	Stage 4	Not Amplified	Hyperdiploid (DI>1)	1.14	Unknown	Unknown	Unknown	Unknown	C42.1	Bone marrow	High Risk	50				Primary Site; Bone				hyperdiploid miscoded as diploid/hypodiploid in previous update
TARGET-30-PATCKU	Male	White	Not Hispanic or Latino	2037	Censored	1857	Alive	1857	2009	2014	ANBL00B1, ANBL0931	Stage 3	Amplified	Hyperdiploid (DI>1)	1.31	Unfavorable	Undifferentiated or Poorly Differentiated	Intermediate	Neuroblastoma	C74.9	Adrenal gland, NOS Suprarenal gland Adrenal, NOS	High Risk	80								hyperdiploid miscoded as diploid/hypodiploid in previous update
TARGET-30-PATDBR	Male	White	Not Hispanic or Latino	822	Censored	1932	Alive	1932	2009	2015	ANBL00B1, ANBL0531	Stage 2b	Not Amplified	Hyperdiploid (DI>1)	1.27	Favorable	Differentiating	Low	Neuroblastoma	C38.2	Posterior mediastinum	Intermediate Risk	70								hyperdiploid miscoded as diploid/hypodiploid in previous update
TARGET-30-PATDCJ	Male	White	Not Hispanic or Latino	200	Censored	1906	Alive	1906	2009	2015	ANBL00B1, ANBL0531, AEPI07N1	Stage 3	Not Amplified	Hyperdiploid (DI>1)	1.69	Favorable	Undifferentiated or Poorly Differentiated	Intermediate	Neuroblastoma	C74.9	Adrenal gland, NOS Suprarenal gland Adrenal, NOS	Intermediate Risk	70								hyperdiploid miscoded as diploid/hypodiploid in previous update
TARGET-30-PATDFU	Male	White	Hispanic or Latino	543	Event	521	Dead	529	2009	2011	ANBL00B1	Stage 4	Amplified	Diploid (DI=1)	1	Unfavorable	Undifferentiated or Poorly Differentiated	High	Neuroblastoma	C64.9	Kidney, NOS Renal, NOS Kidney parenchyma	High Risk	90
TARGET-30-PATDSY	Male	White	Not Hispanic or Latino	721	Censored	1878	Alive	1878	2009	2015	ANBL00B1, ANBL0032	Stage 2b	Amplified	Diploid (DI=1)	1	Unfavorable	Undifferentiated or Poorly Differentiated	High	Neuroblastoma	C64.9	Kidney, NOS Renal, NOS Kidney parenchyma	High Risk	60
TARGET-30-PATDVF	Female	White	Unknown	198	Event	505	Alive	906	2009	2012	ANBL00B1, ANBL0531, ADVL0912	Stage 4	Not Amplified	Diploid (DI=1)	1	Unknown	Undifferentiated or Poorly Differentiated	Unknown	Neuroblastoma	C74.9	Adrenal gland, NOS Suprarenal gland Adrenal, NOS	Intermediate Risk	70
TARGET-30-PATECM	Male	Black or African American	Not Hispanic or Latino	624	Censored	2013	Alive	2013	2009	2015	ANBL00B1	Stage 1	Not Amplified	Hyperdiploid (DI>1)	1.5	Unfavorable	Undifferentiated or Poorly Differentiated	Low	Neuroblastoma	C47.4	Peripheral nerves and Autonomic nervous system of abdomen P	Low Risk	75								hyperdiploid miscoded as diploid/hypodiploid in previous update
TARGET-30-PATEUC	Female	White	Unknown	1587	Relapse	443	Dead	650	2010	2011	ANBL00B1, ANBL0032	Stage 4	Not Amplified	Diploid (DI=1)	1	Unfavorable	Undifferentiated or Poorly Differentiated	Intermediate	Neuroblastoma	C41.3	Rib, Sternum, Clavicle and associated joints Costal cartila	High Risk	75				Bone; Bone Marrow
TARGET-30-PATEWM	Male	White	Hispanic or Latino	202	Censored	1732	Alive	1732	2010	2014	ANBL00B1, ANBL0531	Stage 3	Not Amplified	Hyperdiploid (DI>1)	1.62	Favorable	Undifferentiated or Poorly Differentiated	Low	Neuroblastoma	C76.0	Head, face or neck, NOS Cheek, NOS Jaw, NOS Nose, NOS Ce	Intermediate Risk	50								hyperdiploid miscoded as diploid/hypodiploid in previous update
TARGET-30-PATFES	Male	White	Not Hispanic or Latino	639	Relapse	420	Dead	847	2010	2012	ANBL00B1	Stage 4	Not Amplified	Hyperdiploid (DI>1)	1.32	Unfavorable	Undifferentiated or Poorly Differentiated	Intermediate	Neuroblastoma	C41.0	Bones of skull and face and associated joints (excludes Mand	High Risk	70				Primary site; Bone Marrow				hyperdiploid miscoded as diploid/hypodiploid in previous update
TARGET-30-PATFMU	Female	Asian	Not Hispanic or Latino	184	Second Malignant Neoplasm	568	Dead	819	2010	2012	ANBL00B1, ANBL0531	Stage 4	Not Amplified	Hyperdiploid (DI>1)	1.62	Favorable	Undifferentiated or Poorly Differentiated	Low	Neuroblastoma	C22.0	Liver Hepatic, NOS	Intermediate Risk	90								hyperdiploid miscoded as diploid/hypodiploid in previous update
TARGET-30-PATFPS	Female	White	Not Hispanic or Latino	1120	Censored	1900	Alive	1900	2010	2015	ANBL00B1, ANBL0931, ALTE05N1	Stage 4	Not Amplified	Hyperdiploid (DI>1)	1.06	Unfavorable	Undifferentiated or Poorly Differentiated	Unknown	Neuroblastoma	C80.9	Unknown primary site	High Risk	75								hyperdiploid miscoded as diploid/hypodiploid in previous update
TARGET-30-PATFTN	Male	White	Not Hispanic or Latino	464	Relapse	246	Alive	1797	2010	2014	ANBL00B1	Stage 4	Not Amplified	Diploid (DI=1)	1	Favorable	Undifferentiated or Poorly Differentiated	Intermediate	Neuroblastoma	C74.9	Adrenal gland, NOS Suprarenal gland Adrenal, NOS	High Risk	95				Bone; Other metastatic sites
TARGET-30-PATFTR	Male	White	Not Hispanic or Latino	192	Censored	1883	Alive	1883	2010	2015	ANBL00B1, ANBL0531, AEPI07N1	Stage 3	Not Amplified	Hyperdiploid (DI>1)	1.58	Favorable	Undifferentiated or Poorly Differentiated	Low	Neuroblastoma	C49.5	Connective, Subcutaneous and other Soft tissues of pelvis C	Intermediate Risk	60								hyperdiploid miscoded as diploid/hypodiploid in previous update
TARGET-30-PATFTY	Female	Black or African American	Not Hispanic or Latino	163	Censored	1877	Alive	1877	2010	2015	ANBL00B1, ANBL0531	Stage 4s	Not Amplified	Hyperdiploid (DI>1)	1.49	Favorable	Undifferentiated or Poorly Differentiated	Low	Neuroblastoma	C22.0	Liver Hepatic, NOS	Intermediate Risk	80								hyperdiploid miscoded as diploid/hypodiploid in previous update
TARGET-30-PATGWU	Male	White	Not Hispanic or Latino	387	Censored	2011	Alive	2011	2010	2015	ANBL00B1, ANBL0531	Stage 3	Not Amplified	Hyperdiploid (DI>1)	1.47	Favorable	Undifferentiated or Poorly Differentiated	Intermediate	Ganglioneuroblastoma, nodular	C49.3	Connective, Subcutaneous and other Soft tissues of thorax (	Intermediate Risk	80								hyperdiploid miscoded as diploid/hypodiploid in previous update
TARGET-30-PATHJU	Male	White	Not Hispanic or Latino	997	Censored	1921	Alive	1921	2010	2015	ANBL00B1, ACCL05C1, ANBL0931, AEPI07N1	Stage 4	Amplified	Diploid (DI=1)	1	Unfavorable	Undifferentiated or Poorly Differentiated	High	Neuroblastoma	C74.9	Adrenal gland, NOS Suprarenal gland Adrenal, NOS	High Risk	80
TARGET-30-PATHJZ	Female	White	Not Hispanic or Latino	339	Progression	722	Alive	2031	2010	2015	ANBL00B1, AEPI07N1, ADVL1412	Stage 4	Not Amplified	Diploid (DI=1)	1	Favorable	Undifferentiated or Poorly Differentiated	Low	Neuroblastoma	C74.9	Adrenal gland, NOS Suprarenal gland Adrenal, NOS	Intermediate Risk	90				Primary site; Bone
TARGET-30-PATHUU	Female	Black or African American	Not Hispanic or Latino	704	Death	369	Dead	369	2010	2011	AREN03B2, ANBL00B1	Stage 3	Not Amplified	Diploid (DI=1)	1	Unfavorable	Undifferentiated or Poorly Differentiated	Intermediate	Neuroblastoma	C64.9	Kidney, NOS Renal, NOS Kidney parenchyma	High Risk	70
TARGET-30-PATHYK	Male	White	Not Hispanic or Latino	255	Censored	76	Alive	76	2010	2010	ANBL00B1, ANBL0531	Stage 4	Not Amplified	Diploid (DI=1)	1	Favorable	Undifferentiated or Poorly Differentiated	Low	Neuroblastoma	C76.2	Abdomen, NOS Abdominal wall, NOS Intra-abdominal site, NOS	Intermediate Risk	90
TARGET-30-PATIHB	Male	White	Not Hispanic or Latino	372	Censored	1654	Alive	1654	2010	2014	ANBL00B1, ANBL0531, ANBL0032	Stage 4	Amplified	Diploid (DI=1)	1	Unfavorable	Undifferentiated or Poorly Differentiated	High	Neuroblastoma	C74.9	Adrenal gland, NOS Suprarenal gland Adrenal, NOS	High Risk	75
TARGET-30-PATISU	Male	Black or African American	Not Hispanic or Latino	424	Relapse	827	Dead	893	2010	2012	ANBL00B1	Stage 4	Amplified	Hyperdiploid (DI>1)	1.71	Unfavorable	Undifferentiated or Poorly Differentiated	High	Neuroblastoma	C74.9	Adrenal gland, NOS Suprarenal gland Adrenal, NOS	High Risk	90				Primary site; Other metastatic sites; Other, specify: Liver, Bone marrow.				hyperdiploid miscoded as diploid/hypodiploid in previous update
TARGET-30-PATIWH	Male	White	Not Hispanic or Latino	516	Censored	1840	Alive	1840	2010	2015	ANBL00B1, ANBL0931, ALTE05N1	Stage 4	Amplified	Hyperdiploid (DI>1)	1.11	Unfavorable	Undifferentiated or Poorly Differentiated	High	Neuroblastoma	C74.9	Adrenal gland, NOS Suprarenal gland Adrenal, NOS	High Risk	70								hyperdiploid miscoded as diploid/hypodiploid in previous update
TARGET-30-PATIYD	Male	White	Not Hispanic or Latino	537	Censored	1724	Alive	1724	2010	2014	ANBL00B1, AEPI07N1, ANBL0931	Stage 4	Amplified	Diploid (DI=1)	1	Favorable	Differentiating	Low	Neuroblastoma	C76.2	Abdomen, NOS Abdominal wall, NOS Intra-abdominal site, NOS	High Risk	60
TARGET-30-PATJET	Female	White	Not Hispanic or Latino	177	Censored	1769	Alive	1769	2010	2015	ANBL00B1, ANBL0531	Stage 4s	Not Amplified	Hyperdiploid (DI>1)	1.31	Favorable	Undifferentiated or Poorly Differentiated	Low	Neuroblastoma	C74.9	Adrenal gland, NOS Suprarenal gland Adrenal, NOS	Intermediate Risk	60								hyperdiploid miscoded as diploid/hypodiploid in previous update
TARGET-30-PATJEY	Female	Not Reported	Not Hispanic or Latino	923	Censored	1938	Alive	1938	2010	2015	ANBL00B1, ANBL0032	Stage 3	Not Amplified	Hyperdiploid (DI>1)	1.53	Unfavorable	Undifferentiated or Poorly Differentiated	Low	Ganglioneuroblastoma, nodular	C74.9	Adrenal gland, NOS Suprarenal gland Adrenal, NOS	High Risk	80								hyperdiploid miscoded as diploid/hypodiploid in previous update
TARGET-30-PATJHU	Female	White	Not Hispanic or Latino	1590	Relapse	355	Dead	500	2010	2011	ANBL00B1	Stage 4	Amplified	Diploid (DI=1)	1	Unfavorable	Undifferentiated or Poorly Differentiated	Intermediate	Neuroblastoma	C74.9	Adrenal gland, NOS Suprarenal gland Adrenal, NOS	High Risk	75				Primary site; Other metastatic sites
TARGET-30-PATJIN	Female	Not Reported	Hispanic or Latino	1247	Censored	1850	Alive	1850	2010	2015	ANBL00B1, ANBL0032	Stage 4	Not Amplified	Hyperdiploid (DI>1)	1.13	Unfavorable	Undifferentiated or Poorly Differentiated	Low	Neuroblastoma	C76.2	Abdomen, NOS Abdominal wall, NOS Intra-abdominal site, NOS	High Risk	90								hyperdiploid miscoded as diploid/hypodiploid in previous update
TARGET-30-PATJPI	Male	White	Not Hispanic or Latino	136	Relapse	152	Alive	1888	2010	2015	ANBL00B1	Stage 1	Not Amplified	Hyperdiploid (DI>1)	1.32	Favorable	Undifferentiated or Poorly Differentiated	Intermediate	Neuroblastoma	C76.1	Thorax, NOS Axilla, NOS Chest, NOS Chest wall, NOS Intra	Low Risk	80				Primary site				hyperdiploid miscoded as diploid/hypodiploid in previous update
TARGET-30-PATJXV	Female	White	Not Hispanic or Latino	7	Censored	1740	Alive	1740	2010	2015	ANBL00B1, AEPI07N1	Stage 4s	Not Amplified	Hyperdiploid (DI>1)	1.66	Favorable	Undifferentiated or Poorly Differentiated	Intermediate	Neuroblastoma	C76.0	Head, face or neck, NOS Cheek, NOS Jaw, NOS Nose, NOS Ce	Low Risk	80								hyperdiploid miscoded as diploid/hypodiploid in previous update
TARGET-30-PATJZC	Male	American Indian or Alaska Native	Not Hispanic or Latino	324	Event	207	Dead	282	2010	2011	ANBL00B1, ANBL0531	Stage 4	Not Amplified	Diploid (DI=1)	1	Favorable	Undifferentiated or Poorly Differentiated	Low	Neuroblastoma	C38.2	Posterior mediastinum	Intermediate Risk	70
TARGET-30-PATJZF	Male	White	Not Hispanic or Latino	1032	Censored	1818	Alive	1818	2010	2015	ANBL00B1, ANBL0032	Stage 4	Amplified	Hyperdiploid (DI>1)	1.49	Unfavorable	Undifferentiated or Poorly Differentiated	High	Neuroblastoma	C77.9	Lymph node, NOS	High Risk	90								hyperdiploid miscoded as diploid/hypodiploid in previous update
TARGET-30-PATKGB	Male	White	Not Hispanic or Latino	176	Censored	1867	Alive	1867	2010	2015	ANBL00B1, AEPI07N1	Stage 4s	Not Amplified	Hyperdiploid (DI>1)	1.47	Favorable	Undifferentiated or Poorly Differentiated	Low	Neuroblastoma	C74.9	Adrenal gland, NOS Suprarenal gland Adrenal, NOS	Low Risk	90								hyperdiploid miscoded as diploid/hypodiploid in previous update
TARGET-30-PATKHS	Female	White	Not Hispanic or Latino	439	Censored	1607	Alive	1607	2010	2014	ANBL00B1, ANBL0532, ANBL0931	Stage 4	Not Amplified	Diploid (DI=1)	1	Favorable	Undifferentiated or Poorly Differentiated	Low	Neuroblastoma	C74.9	Adrenal gland, NOS Suprarenal gland Adrenal, NOS	High Risk	90
TARGET-30-PATKPD	Male	White	Unknown	575	Censored	1931	Alive	1931	2010	2015	ANBL00B1, ANBL0532, AEPI07N1, ANBL0931	Stage 4	Amplified	Diploid (DI=1)	1	Unfavorable	Undifferentiated or Poorly Differentiated	High	Neuroblastoma	C48.0	Retroperitoneum Periadrenal tissue Perinephric tissue Per	High Risk	60
TARGET-30-PATKSX	Female	Black or African American	Not Hispanic or Latino	3443	Relapse	733	Dead	1479	2010	2014	ANBL00B1, ANBL0532, ADVL0918, ANBL0032	Stage 4	Not Amplified	Hyperdiploid (DI>1)	1.29	Unfavorable	Undifferentiated or Poorly Differentiated	High	Neuroblastoma	C76.2	Abdomen, NOS Abdominal wall, NOS Intra-abdominal site, NOS	High Risk	50				Bone				hyperdiploid miscoded as diploid/hypodiploid in previous update
TARGET-30-PATLCM	Male	White	Not Hispanic or Latino	2044	Censored	1945	Alive	1945	2010	2015	ANBL00B1, ANBL0032	Stage 4	Not Amplified	Diploid (DI=1)	1	Unfavorable	Undifferentiated or Poorly Differentiated	High	Neuroblastoma	C48.0	Retroperitoneum Periadrenal tissue Perinephric tissue Per	High Risk	90
TARGET-30-PATLKI	Female	White	Not Hispanic or Latino	1153	Censored	1851	Alive	1851	2010	2015	ANBL00B1, ANBL0032, AEPI07N1	Stage 4	Amplified	Diploid (DI=1)	1	Unfavorable	Undifferentiated or Poorly Differentiated	Low	Ganglioneuroblastoma, nodular	C74.9	Adrenal gland, NOS Suprarenal gland Adrenal, NOS	High Risk	90
TARGET-30-PATLLI	Male	White	Not Hispanic or Latino	558	Relapse	351	Dead	357	2010	2011	ANBL00B1	Stage 4	Amplified	Diploid (DI=1)	1	Unfavorable	Undifferentiated or Poorly Differentiated	High	Neuroblastoma	C76.1	Thorax, NOS Axilla, NOS Chest, NOS Chest wall, NOS Intra	High Risk	50				Other metastatic sites
TARGET-30-PATLNM	Male	Asian	Not Hispanic or Latino	5068	Censored	1886	Alive	1886	2010	2015	ANBL00B1, ACCL05C1, ANBL0931	Stage 3	Not Amplified	Hyperdiploid (DI>1)	1.3	Unfavorable	Undifferentiated or Poorly Differentiated	Low	Neuroblastoma	C48.2	Peritoneum, NOS Peritoneal cavity	High Risk	70								hyperdiploid miscoded as diploid/hypodiploid in previous update
TARGET-30-PATLUI	Male	White	Hispanic or Latino	799	Censored	1942	Alive	1942	2010	2015	ANBL00B1, ANBL0532, ANBL0032	Stage 3	Amplified	Hyperdiploid (DI>1)	1.71	Unfavorable	Undifferentiated or Poorly Differentiated	High	Neuroblastoma	C74.9	Adrenal gland, NOS Suprarenal gland Adrenal, NOS	High Risk	70								hyperdiploid miscoded as diploid/hypodiploid in previous update
TARGET-30-PATLXP	Male	White	Not Hispanic or Latino	662	Relapse	489	Dead	697	2010	2012	ANBL00B1, ANBL0532, ANBL0032	Stage 4	Amplified	Diploid (DI=1)	1	Unknown	Unknown	Unknown	Unknown	C76.2	Abdomen, NOS Abdominal wall, NOS Intra-abdominal site, NOS	High Risk	70				Other, specify: Brain, has large lesion in right frontal and temporal lobe.
TARGET-30-PATMAJ	Female	White	Not Hispanic or Latino	599	Censored	1888	Alive	1888	2010	2015	ANBL00B1, ANBL0532, ANBL0931	Stage 3	Amplified	Hyperdiploid (DI>1)	1.15	Unfavorable	Undifferentiated or Poorly Differentiated	High	Neuroblastoma	C76.2	Abdomen, NOS Abdominal wall, NOS Intra-abdominal site, NOS	High Risk	80								hyperdiploid miscoded as diploid/hypodiploid in previous update
TARGET-30-PATMAW	Female	White	Not Hispanic or Latino	11	Censored	1783	Alive	1783	2010	2015	ANBL00B1	Stage 4s	Not Amplified	Hyperdiploid (DI>1)	1.53	Favorable	Undifferentiated or Poorly Differentiated	Intermediate	Neuroblastoma	C74.9	Adrenal gland, NOS Suprarenal gland Adrenal, NOS	Low Risk	90								hyperdiploid miscoded as diploid/hypodiploid in previous update
TARGET-30-PATMFL	Female	Asian	Not Hispanic or Latino	3019	Censored	1936	Alive	1936	2010	2015	ANBL00B1, ANBL0032	Stage 4	Amplified	Hyperdiploid (DI>1)	1.62	Unfavorable	Undifferentiated or Poorly Differentiated	High	Neuroblastoma	C74.9	Adrenal gland, NOS Suprarenal gland Adrenal, NOS	High Risk	90								hyperdiploid miscoded as diploid/hypodiploid in previous update
TARGET-30-PATMJV	Female	White	Not Hispanic or Latino	4349	Progression	1245	Alive	1812	2010	2015	ANBL00B1, ANBL0532, ANBL0032, ANBL1221	Stage 4	Not Amplified	Diploid (DI=1)	1	Unfavorable	Undifferentiated or Poorly Differentiated	Unknown	Neuroblastoma	C42.1	Bone marrow	High Risk	90				Lymph Nodes
TARGET-30-PATMPC	Male	White	Not Hispanic or Latino	1318	Event	572	Alive	1755	2010	2015	ANBL00B1, ANBL0532, ANBL1021, ADVL1112	Stage 4	Not Amplified	Diploid (DI=1)	1	Unfavorable	Undifferentiated or Poorly Differentiated	Intermediate	Neuroblastoma	C48.2	Peritoneum, NOS Peritoneal cavity	High Risk	80
TARGET-30-PATMRZ	Male	White	Not Hispanic or Latino	1022	Censored	1423	Alive	1423	2010	2014	ANBL00B1, ANBL0532, AEPI07N1, ALTE05N1, ALTE03N1	Stage 4	Not Amplified	Hyperdiploid (DI>1)	1.99	Unfavorable	Undifferentiated or Poorly Differentiated	Intermediate	Neuroblastoma	C74.9	Adrenal gland, NOS Suprarenal gland Adrenal, NOS	High Risk	60								hyperdiploid miscoded as diploid/hypodiploid in previous update
TARGET-30-PATMSI	Male	White	Not Hispanic or Latino	6217	Censored	747	Alive	747	2010	2012	ANBL00B1	Stage 2b	Amplified	Hyperdiploid (DI>1)	1.2	Unfavorable	Undifferentiated or Poorly Differentiated	Low	Neuroblastoma	C76.2	Abdomen, NOS Abdominal wall, NOS Intra-abdominal site, NOS	High Risk	70								hyperdiploid miscoded as diploid/hypodiploid in previous update
TARGET-30-PATMSR	Male	White	Not Hispanic or Latino	479	Censored	1917	Alive	1917	2010	2015	ANBL00B1, ANBL0931	Stage 4	Amplified	Hyperdiploid (DI>1)	1.92	Unfavorable	Undifferentiated or Poorly Differentiated	High	Neuroblastoma	C74.9	Adrenal gland, NOS Suprarenal gland Adrenal, NOS	High Risk	50								hyperdiploid miscoded as diploid/hypodiploid in previous update
TARGET-30-PATMTX	Male	White	Not Hispanic or Latino	291	Censored	864	Alive	864	2010	2012	ANBL00B1, ANBL0531, ALTE05N1	Stage 3	Not Amplified	Diploid (DI=1)	1	Favorable	Undifferentiated or Poorly Differentiated	Low	Neuroblastoma	C47.9	Autonomic nervous system, NOS Ganglia, NOS Nerve, NOS Par	Intermediate Risk	70
TARGET-30-PATMXC	Female	White	Not Hispanic or Latino	1583	Progression	617	Dead	767	2010	2012	ANBL00B1, ANBL0532	Stage 4	Not Amplified	Hyperdiploid (DI>1)	1.15	Unfavorable	Undifferentiated or Poorly Differentiated	Intermediate	Neuroblastoma	C74.9	Adrenal gland, NOS Suprarenal gland Adrenal, NOS	High Risk	60				Metastases only				hyperdiploid miscoded as diploid/hypodiploid in previous update
TARGET-30-PATNCI	Male	Not Reported	Not Hispanic or Latino	2030	Death	287	Dead	287	2010	2011	ANBL00B1, ANBL0532	Stage 4	Not Amplified	Hyperdiploid (DI>1)	1.98	Unfavorable	Undifferentiated or Poorly Differentiated	Low	Neuroblastoma	C76.1	Thorax, NOS Axilla, NOS Chest, NOS Chest wall, NOS Intra	High Risk	90								hyperdiploid miscoded as diploid/hypodiploid in previous update
TARGET-30-PATNEA	Female	White	Not Hispanic or Latino	1233	Death	324	Dead	324	2010	2011	ANBL00B1, ANBL0532, ANBL0032, AEPI07N1	Stage 4	Not Amplified	Diploid (DI=1)	1	Unfavorable	Undifferentiated or Poorly Differentiated	High	Neuroblastoma	C74.9	Adrenal gland, NOS Suprarenal gland Adrenal, NOS	High Risk	50
TARGET-30-PATNGD	Male	White	Not Hispanic or Latino	1065	Censored	1798	Alive	1798	2010	2015	ANBL00B1, ANBL0532, ANBL0032	Stage 4	Not Amplified	Diploid (DI=1)	1	Unfavorable	Undifferentiated or Poorly Differentiated	Low	Neuroblastoma	C74.9	Adrenal gland, NOS Suprarenal gland Adrenal, NOS	High Risk	85
TARGET-30-PATNPW	Male	White	Not Hispanic or Latino	571	Censored	1849	Alive	1849	2010	2015	ANBL00B1, ANBL0532, ANBL0032, ALTE05N1	Stage 4	Amplified	Hyperdiploid (DI>1)	1.2	Unfavorable	Undifferentiated or Poorly Differentiated	Intermediate	Neuroblastoma	C74.9	Adrenal gland, NOS Suprarenal gland Adrenal, NOS	High Risk	80								hyperdiploid miscoded as diploid/hypodiploid in previous update
TARGET-30-PATNRI	Female	Unknown	Unknown	2387	Relapse	637	Dead	1378	2010	2014	ANBL00B1, ANBL0032	Stage 4	Not Amplified	Hyperdiploid (DI>1)	1.9	Unfavorable	Undifferentiated or Poorly Differentiated	Intermediate	Neuroblastoma	C74.9	Adrenal gland, NOS Suprarenal gland Adrenal, NOS	High Risk	90				Other, specify: Brain				hyperdiploid miscoded as diploid/hypodiploid in previous update
TARGET-30-PATNRK	Male	Black or African American	Not Hispanic or Latino	1372	Censored	1903	Alive	1903	2010	2015	ANBL00B1, ANBL0532, ANBL0032, ALTE05N1	Stage 4	Amplified	Diploid (DI=1)	1	Unfavorable	Undifferentiated or Poorly Differentiated	High	Neuroblastoma	C76.2	Abdomen, NOS Abdominal wall, NOS Intra-abdominal site, NOS	High Risk	90
TARGET-30-PATNWL	Female	Not Reported	Hispanic or Latino	1793	Relapse	680	Dead	1079	2010	2013	ANBL00B1, ANBL0532	Stage 4	Not Amplified	Unknown		Unfavorable	Undifferentiated or Poorly Differentiated	Low	Neuroblastoma	C74.9	Adrenal gland, NOS Suprarenal gland Adrenal, NOS	High Risk	90				Metastases only
TARGET-30-PATNXK	Male	White	Not Hispanic or Latino	211	Event	511	Alive	1706	2010	2015	ANBL00B1, ANBL0531, AEPI07N1, ALTE05N1	Stage 4	Not Amplified	Hyperdiploid (DI>1)	1.48	Favorable	Undifferentiated or Poorly Differentiated	Low	Neuroblastoma	C38.3	Mediastinum, NOS	Intermediate Risk	85								hyperdiploid miscoded as diploid/hypodiploid in previous update
TARGET-30-PATNZJ	Male	White	Not Hispanic or Latino	746	Relapse	115	Alive	1865	2010	2015	ANBL00B1, AEPI07N1, ANBL0032, ALTE05N1	Stage 2b	Amplified	Hyperdiploid (DI>1)	1.21	Unfavorable	Undifferentiated or Poorly Differentiated	High	Ganglioneuroblastoma, nodular	C74.9	Adrenal gland, NOS Suprarenal gland Adrenal, NOS	Low Risk	80				Primary site				hyperdiploid miscoded as diploid/hypodiploid in previous update
TARGET-30-PATPET	Female	Unknown	Not Hispanic or Latino	1519	Progression	150	Alive	1610	2010	2014	ANBL00B1, ANBL0532	Stage 4	Amplified	Diploid (DI=1)	1	Unfavorable	Undifferentiated or Poorly Differentiated	High	Ganglioneuroblastoma, nodular	C74.9	Adrenal gland, NOS Suprarenal gland Adrenal, NOS	High Risk	80				Metastases only
TARGET-30-PATPHR	Female	Black or African American	Not Hispanic or Latino	1470	Progression	66	Dead	412	2010	2011	ANBL00B1	Stage 2a	Not Amplified	Hyperdiploid (DI>1)	1.17	Unfavorable	Undifferentiated or Poorly Differentiated	Low	Ganglioneuroblastoma, nodular	C74.9	Adrenal gland, NOS Suprarenal gland Adrenal, NOS	Low Risk	80				Primary site				hyperdiploid miscoded as diploid/hypodiploid in previous update
TARGET-30-PATPJD	Male	White	Not Hispanic or Latino	1582	Progression	367	Dead	369	2010	2011	ANBL00B1, ANBL0532, AEPI07N1	Stage 4	Amplified	Diploid (DI=1)	1	Unfavorable	Undifferentiated or Poorly Differentiated	High	Neuroblastoma	C80.9	Unknown primary site	High Risk	55				Bone; Bone Marrow; Other metastatic sites
TARGET-30-PATPNR	Female	White	Not Hispanic or Latino	303	Progression	132	Alive	1777	2010	2015	ANBL00B1	Stage 2b	Not Amplified	Diploid (DI=1)	1	Favorable	Undifferentiated or Poorly Differentiated	Low	Neuroblastoma	C47.6	Peripheral nerves and Autonomic nervous system of trunk, NOS	Low Risk	70				Primary site
TARGET-30-PATPPK	Male	White	Hispanic or Latino	577	Relapse	845	Dead	1759	2010	2015	ANBL00B1, ANBL0532, ANBL0032	Stage 4	Not Amplified	Diploid (DI=1)	1	Unfavorable	Undifferentiated or Poorly Differentiated	High	Neuroblastoma	C74.9	Adrenal gland, NOS Suprarenal gland Adrenal, NOS	High Risk	80				Bone; Other, specify: Increased urine catecholimines, and bone around orbit of eye on MIBG.
TARGET-30-PATPPU	Female	White	Not Hispanic or Latino	1048	Relapse	281	Dead	343	2010	2011	ANBL00B1, ANBL0532	Stage 4	Not Amplified	Diploid (DI=1)	1	Unfavorable	Undifferentiated or Poorly Differentiated	High	Neuroblastoma	C76.2	Abdomen, NOS Abdominal wall, NOS Intra-abdominal site, NOS	High Risk	90				Metastases only
TARGET-30-PATPXF	Female	White	Not Hispanic or Latino	0	Censored	1870	Alive	1870	2010	2015	ANBL00B1, AEPI07N1	Stage 4s	Not Amplified	Hyperdiploid (DI>1)	1.45	Favorable	Undifferentiated or Poorly Differentiated	Intermediate	Neuroblastoma	C76.2	Abdomen, NOS Abdominal wall, NOS Intra-abdominal site, NOS	Low Risk	90								hyperdiploid miscoded as diploid/hypodiploid in previous update
TARGET-30-PATPXJ	Female	Asian	Not Hispanic or Latino	1124	Censored	1716	Alive	1716	2010	2015	ANBL00B1, ANBL0532, ANBL0032	Stage 4	Not Amplified	Diploid (DI=1)	1	Unfavorable	Undifferentiated or Poorly Differentiated	Low	Ganglioneuroblastoma, nodular	C48.8	Overlapping lesion of retroperitoneum and peritoneum (See n	High Risk	60
TARGET-30-PATPYK	Male	White	Not Hispanic or Latino	633	Relapse	364	Dead	620	2010	2012	ANBL00B1, ANBL0532, ANBL0032	Stage 4	Amplified	Hyperdiploid (DI>1)	1.16	Unfavorable	Undifferentiated or Poorly Differentiated	High	Neuroblastoma	C74.9	Adrenal gland, NOS Suprarenal gland Adrenal, NOS	High Risk	60				Bone				hyperdiploid miscoded as diploid/hypodiploid in previous update
TARGET-30-PATRHD	Male	White	Not Hispanic or Latino	2533	Censored	1739	Alive	1739	2010	2015	ANBL00B1, ANBL0032	Stage 4	Not Amplified	Hyperdiploid (DI>1)	1.23	Unfavorable	Undifferentiated or Poorly Differentiated	Intermediate	Neuroblastoma	C76.2	Abdomen, NOS Abdominal wall, NOS Intra-abdominal site, NOS	High Risk	90								hyperdiploid miscoded as diploid/hypodiploid in previous update
TARGET-30-PATRJG	Female	White	Hispanic or Latino	1103	Event	274	Dead	646	2010	2012	ANBL00B1, ANBL0532, ANBL0032	Stage 4	Not Amplified	Diploid (DI=1)	1	Unfavorable	Undifferentiated or Poorly Differentiated	Low	Neuroblastoma	C74.9	Adrenal gland, NOS Suprarenal gland Adrenal, NOS	High Risk	70
TARGET-30-PATRJK	Female	Black or African American	Not Hispanic or Latino	936	Censored	1823	Alive	1823	2010	2015	ANBL00B1, ANBL0532, ANBL0032	Stage 3	Not Amplified	Hyperdiploid (DI>1)	1.99	Unfavorable	Undifferentiated or Poorly Differentiated	High	Ganglioneuroblastoma, nodular	C74.9	Adrenal gland, NOS Suprarenal gland Adrenal, NOS	High Risk	90								hyperdiploid miscoded as diploid/hypodiploid in previous update
TARGET-30-PATRMB	Male	White	Hispanic or Latino	1086	Censored	1788	Alive	1788	2010	2015	ANBL00B1, ANBL0032	Stage 4	Amplified	Diploid (DI=1)	1	Unfavorable	Undifferentiated or Poorly Differentiated	High	Neuroblastoma	C76.2	Abdomen, NOS Abdominal wall, NOS Intra-abdominal site, NOS	High Risk	90
TARGET-30-PATRUL	Female	Not Reported	Unknown	4343	Censored	1180	Alive	1180	2010	2013	ANBL00B1	Stage 3	Not Amplified	Diploid (DI=1)	1	Unfavorable	Differentiating	Low	Ganglioneuroblastoma, nodular	C48.0	Retroperitoneum Periadrenal tissue Perinephric tissue Per	High Risk	100
TARGET-30-PATRUX	Female	White	Not Hispanic or Latino	404	Event	312	Dead	597	2010	2012	ANBL00B1, ANBL0532, ANBL0931	Stage 4	Amplified	Unknown		Unfavorable	Undifferentiated or Poorly Differentiated	High	Neuroblastoma	C74.9	Adrenal gland, NOS Suprarenal gland Adrenal, NOS	High Risk	70
TARGET-30-PATRXC	Female	White	Not Hispanic or Latino	153	Progression	205	Dead	234	2010	2011	ANBL00B1, ANBL0531, ANBL0532	Stage 4	Amplified	Diploid (DI=1)	1	Unfavorable	Undifferentiated or Poorly Differentiated	High	Neuroblastoma	C48.0	Retroperitoneum Periadrenal tissue Perinephric tissue Per	High Risk	95				Local + metastatic: Orbit
TARGET-30-PATSDR	Female	White	Hispanic or Latino	679	Relapse	280	Dead	902	2010	2013	ANBL00B1, ANBL0532	Stage 4	Amplified	Diploid (DI=1)	1	Unfavorable	Undifferentiated or Poorly Differentiated	Intermediate	Neuroblastoma	C74.9	Adrenal gland, NOS Suprarenal gland Adrenal, NOS	High Risk	90				Metastases only: Brain
TARGET-30-PATSJV	Male	Black or African American	Not Hispanic or Latino	343	Event	435	Alive	1566	2010	2014	ANBL00B1, ANBL0531	Stage 3	Not Amplified	Hyperdiploid (DI>1)	1.28	Favorable	Undifferentiated or Poorly Differentiated	Low	Neuroblastoma	C16.9	Stomach, NOS Gastric, NOS	Intermediate Risk	95								hyperdiploid miscoded as diploid/hypodiploid in previous update
TARGET-30-PATSKE	Male	Black or African American	Not Hispanic or Latino	4284	Relapse	839	Alive	1811	2010	2015	ANBL00B1, ANBL0532, ANBL0032	Stage 4	Not Amplified	Hyperdiploid (DI>1)	1.29	Unfavorable	Undifferentiated or Poorly Differentiated	Low	Neuroblastoma	C70.1	Spinal meninges Spinal arachnoid Spinal dura mater Spinal pi	High Risk	70				Other, specify: On CT SCAN(Chest/Abdomen/Pelvis) of 12/13/2012 two soft masses in the posterior mediastinum paraspinal area were noted.				hyperdiploid miscoded as diploid/hypodiploid in previous update
TARGET-30-PATSPZ	Male	White	Hispanic or Latino	1008	Progression	348	Dead	488	2010	2012	ANBL00B1, ANBL0532	Stage 4	Amplified	Hyperdiploid (DI>1)	2.02	Unfavorable	Undifferentiated or Poorly Differentiated	High	Neuroblastoma	C48.2	Peritoneum, NOS Peritoneal cavity	High Risk	80				Primary site; Other metastatic sites				hyperdiploid miscoded as diploid/hypodiploid in previous update
TARGET-30-PATSRD	Male	Black or African American	Not Hispanic or Latino	1223	Censored	1550	Alive	1550	2010	2014	ANBL00B1, ANBL0532, ANBL0931, ALTE05N1	Stage 4	Amplified	Hyperdiploid (DI>1)	1.11	Unfavorable	Undifferentiated or Poorly Differentiated	High	Neuroblastoma	C76.2	Abdomen, NOS Abdominal wall, NOS Intra-abdominal site, NOS	High Risk	60								hyperdiploid miscoded as diploid/hypodiploid in previous update
TARGET-30-PATSSA	Male	White	Not Hispanic or Latino	1290	Censored	1807	Alive	1807	2010	2015	ANBL00B1, ANBL0032, AEPI07N1	Stage 3	Not Amplified	Diploid (DI=1)	1	Unfavorable	Undifferentiated or Poorly Differentiated	Low	Neuroblastoma	C48.0	Retroperitoneum Periadrenal tissue Perinephric tissue Per	High Risk	100
TARGET-30-PATSXC	Female	White	Not Hispanic or Latino	110	Censored	1666	Alive	1666	2010	2015	ANBL00B1, ANBL0532, ANBL0032, ALTE05N1	Stage 4	Amplified	Diploid (DI=1)	1	Favorable	Undifferentiated or Poorly Differentiated	Intermediate	Neuroblastoma	C74.9	Adrenal gland, NOS Suprarenal gland Adrenal, NOS	High Risk	90
TARGET-30-PATTDY	Female	White	Not Hispanic or Latino	579	Censored	1783	Alive	1783	2010	2015	ANBL00B1, ANBL0532, ANBL0032, AEPI07N1	Stage 4	Not Amplified	Hyperdiploid (DI>1)	1.46	Unfavorable	Undifferentiated or Poorly Differentiated	Low	Neuroblastoma	C74.1	Medulla of adrenal gland	High Risk	90								hyperdiploid miscoded as diploid/hypodiploid in previous update
TARGET-30-PATTEF	Female	White	Hispanic or Latino	224	Relapse	141	Alive	1549	2010	2014	ANBL00B1	Stage 2b	Not Amplified	Hyperdiploid (DI>1)	1.31	Favorable	Undifferentiated or Poorly Differentiated	Intermediate	Neuroblastoma	C74.9	Adrenal gland, NOS Suprarenal gland Adrenal, NOS	Low Risk	90				Primary site; Other, specify: Distant Lymph Node				hyperdiploid miscoded as diploid/hypodiploid in previous update
TARGET-30-PATTFB	Female	White	Not Hispanic or Latino	548	Progression	1214	Alive	1736	2010	2015	ANBL00B1, ANBL0531, ANBL0532, ANBL0032	Stage 3	Not Amplified	Hyperdiploid (DI>1)	1.36	Unfavorable	Undifferentiated or Poorly Differentiated	Intermediate	Neuroblastoma	C49.5	Connective, Subcutaneous and other Soft tissues of pelvis C	High Risk	80				Primary Site				hyperdiploid miscoded as diploid/hypodiploid in previous update
TARGET-30-PATTHA	Male	Asian	Not Hispanic or Latino	1512	Progression	466	Dead	830	2010	2012	ANBL00B1, ANBL0532	Stage 4	Not Amplified	Diploid (DI=1)	1	Unfavorable	Undifferentiated or Poorly Differentiated	Intermediate	Ganglioneuroblastoma, nodular	C74.9	Adrenal gland, NOS Suprarenal gland Adrenal, NOS	High Risk	90				Metastases only
TARGET-30-PATTMM	Male	White	Not Hispanic or Latino	275	Censored	1628	Alive	1628	2010	2015	ANBL00B1, ANBL0531, ANBL0532, ANBL0032	Stage 4	Amplified	Diploid (DI=1)	1	Unfavorable	Undifferentiated or Poorly Differentiated	High	Neuroblastoma	C74.9	Adrenal gland, NOS Suprarenal gland Adrenal, NOS	High Risk	90
TARGET-30-PATTNA	Female	Asian	Unknown	1411	Progression	153	Alive	1675	2010	2015	ANBL00B1, ANBL0532	Stage 4	Not Amplified	Diploid (DI=1)	1	Favorable	Unknown	Unknown	Ganglioneuroblastoma, intermixed	C76.2	Abdomen, NOS Abdominal wall, NOS Intra-abdominal site, NOS	High Risk	90				Metastases only
TARGET-30-PATTPC	Female	White	Not Hispanic or Latino	413	Censored	1648	Alive	1648	2010	2015	ANBL00B1, ANBL0532, AEPI07N1, ANBL0032	Stage 4	Amplified	Diploid (DI=1)	1	Unfavorable	Undifferentiated or Poorly Differentiated	High	Neuroblastoma	C74.9	Adrenal gland, NOS Suprarenal gland Adrenal, NOS	High Risk	90
TARGET-30-PATTPL	Male	White	Not Hispanic or Latino	2602	Relapse	609	Dead	1297	2010	2014	ANBL00B1, ANBL0532, ANBL0032	Stage 4	Amplified	Hyperdiploid (DI>1)	1.22	Unfavorable	Undifferentiated or Poorly Differentiated	Intermediate	Neuroblastoma	C74.9	Adrenal gland, NOS Suprarenal gland Adrenal, NOS	High Risk	60				Other, specify: left distal femur				hyperdiploid miscoded as diploid/hypodiploid in previous update
TARGET-30-PATTPW	Male	White	Not Hispanic or Latino	2789	Relapse	1197	Alive	1796	2010	2015	ANBL00B1, ANBL0532, ANBL0032	Stage 4	Not Amplified	Hyperdiploid (DI>1)	1.31	Unfavorable	Undifferentiated or Poorly Differentiated	Low	Neuroblastoma	C48.0	Retroperitoneum Periadrenal tissue Perinephric tissue Per	High Risk	70				Liver; Lymph Nodes				hyperdiploid miscoded as diploid/hypodiploid in previous update
TARGET-30-PATUEH	Female	Asian	Not Hispanic or Latino	907	Censored	1743	Alive	1743	2010	2015	ANBL00B1, ANBL0032	Stage 4	Not Amplified	Diploid (DI=1)	1	Unfavorable	Undifferentiated or Poorly Differentiated	Low	Neuroblastoma	C55.9	Uterus, NOS Uterine, NOS	High Risk	70
TARGET-30-PATUNK	Male	White	Not Hispanic or Latino	71	Progression	51	Alive	1683	2010	2015	ANBL00B1	Stage 4s	Not Amplified	Hyperdiploid (DI>1)	1.23	Favorable	Undifferentiated or Poorly Differentiated	Low	Neuroblastoma	C74.9	Adrenal gland, NOS Suprarenal gland Adrenal, NOS	Low Risk	80				Primary site; Other metastatic sites				hyperdiploid miscoded as diploid/hypodiploid in previous update
TARGET-30-PATUNX	Female	White	Not Hispanic or Latino	135	Censored	1098	Alive	1098	2010	2013	ANBL00B1	Stage 4s	Not Amplified	Hyperdiploid (DI>1)	1.9	Favorable	Undifferentiated or Poorly Differentiated	Low	Neuroblastoma	C74.9	Adrenal gland, NOS Suprarenal gland Adrenal, NOS	Low Risk	90								hyperdiploid miscoded as diploid/hypodiploid in previous update
TARGET-30-PATUNZ	Male	White	Hispanic or Latino	315	Censored	1609	Alive	1609	2010	2015	ANBL00B1, ANBL0032	Stage 4	Amplified	Diploid (DI=1)	1	Unfavorable	Undifferentiated or Poorly Differentiated	High	Neuroblastoma	C74.9	Adrenal gland, NOS Suprarenal gland Adrenal, NOS	High Risk	50
TARGET-30-PATUPR	Male	White	Hispanic or Latino	270	Relapse	183	Dead	257	2010	2011	ANBL00B1, ANBL0531, ANBL0532	Stage 4	Amplified	Diploid (DI=1)	1	Unfavorable	Undifferentiated or Poorly Differentiated	High	Neuroblastoma	C48.8	Overlapping lesion of retroperitoneum and peritoneum (See n	High Risk	80				Unknown: Two new enhancing lesions, one extra-axial mass along the _x000D_ right frontal convexity and another involving the right _x000D_ temporal scalp extending into the right middle cranial _x000D_ fossa with bone destruction as above. Findings are _x000D_ consistent with neurobla
TARGET-30-PATUVB	Male	Black or African American	Not Hispanic or Latino	455	Progression	378	Dead	474	2010	2012	ANBL00B1, ANBL0531, ANBL0032	Stage 4	Not Amplified	Diploid (DI=1)	1	Favorable	Undifferentiated or Poorly Differentiated	Low	Neuroblastoma	C76.2	Abdomen, NOS Abdominal wall, NOS Intra-abdominal site, NOS	High Risk	80				Lung (parenchymal) Pulmonary Wedge Resection performed on 11/03/2011. Results of + NBL reported to physician on 11/04/2011, and accuntane therapy was subsequently discontinued.
TARGET-30-PATUWG	Female	White	Not Hispanic or Latino	1447	Relapse	765	Dead	1281	2010	2014	ANBL00B1, ANBL0532, ANBL0032, AEPI07N1	Stage 4	Not Amplified	Hyperdiploid (DI>1)	1.13	Unfavorable	Undifferentiated or Poorly Differentiated	High	Neuroblastoma	C74.9	Adrenal gland, NOS Suprarenal gland Adrenal, NOS	High Risk	75				Primary Site				hyperdiploid miscoded as diploid/hypodiploid in previous update
TARGET-30-PATUZF	Male	White	Not Hispanic or Latino	678	Censored	672	Alive	672	2010	2012	ANBL00B1, ANBL0532, ANBL0032	Stage 3	Not Amplified	Hyperdiploid (DI>1)	1.4	Unfavorable	Undifferentiated or Poorly Differentiated	Intermediate	Neuroblastoma	C76.2	Abdomen, NOS Abdominal wall, NOS Intra-abdominal site, NOS	High Risk	80								hyperdiploid miscoded as diploid/hypodiploid in previous update
TARGET-30-PATVDI	Female	White	Not Hispanic or Latino	3002	Relapse	619	Alive	1728	2010	2015	ANBL00B1, ANBL0532, ANBL0032, ALTE05N1	Stage 4	Not Amplified	Hyperdiploid (DI>1)	1.41	Unfavorable	Undifferentiated or Poorly Differentiated	Low	Neuroblastoma	C74.9	Adrenal gland, NOS Suprarenal gland Adrenal, NOS	High Risk	90				Bone Marrow				hyperdiploid miscoded as diploid/hypodiploid in previous update
TARGET-30-PATVDP	Male	White	Not Hispanic or Latino	2595	Relapse	711	Dead	1160	2010	2014	ANBL00B1, ANBL0532, ANBL0032	Stage 4	Amplified	Diploid (DI=1)	1	Unfavorable	Undifferentiated or Poorly Differentiated	Intermediate	Neuroblastoma	C76.2	Abdomen, NOS Abdominal wall, NOS Intra-abdominal site, NOS	High Risk	50				Bone
TARGET-30-PATVDY	Male	White	Not Hispanic or Latino	1247	Relapse	647	Alive	1601	2010	2015	ANBL00B1, ANBL0532, AEPI07N1, ANBL0032	Stage 4	Amplified	Hyperdiploid (DI>1)	1.85	Unknown	Unknown	Unknown	Unknown	C48.0	Retroperitoneum Periadrenal tissue Perinephric tissue Per	High Risk	75				Other, specify: Brain Metastasis = positive (+) for Neuroblastoma per Resection Pathology Report on 7/30/2012. _x000D_ (As per additional body-wide CT Scans this is an `Isolated CNS Relapse of Neuroblastoma`.)				hyperdiploid miscoded as diploid/hypodiploid in previous update
TARGET-30-PATVJX	Female	White	Not Hispanic or Latino	575	Censored	1720	Alive	1720	2010	2015	ANBL00B1, ANBL0532, ANBL0032	Stage 4	Amplified	Hyperdiploid (DI>1)	1.19	Unfavorable	Undifferentiated or Poorly Differentiated	High	Neuroblastoma	C76.2	Abdomen, NOS Abdominal wall, NOS Intra-abdominal site, NOS	High Risk	90								hyperdiploid miscoded as diploid/hypodiploid in previous update
TARGET-30-PATVMF	Male	White	Hispanic or Latino	291	Event	460	Alive	1593	2010	2015	ANBL00B1, ANBL0531, AEPI07N1	Stage 3	Not Amplified	Hyperdiploid (DI>1)	1.97	Favorable	Undifferentiated or Poorly Differentiated	Low	Neuroblastoma	C76.3	Pelvis, NOS Buttock, NOS Groin, NOS Ischiorectal fossa P	Intermediate Risk	90								hyperdiploid miscoded as diploid/hypodiploid in previous update
TARGET-30-PATVNW	Male	Black or African American	Not Hispanic or Latino	467	Censored	1585	Alive	1585	2010	2015	ANBL00B1, ANBL0531, ANBL0532, ANBL0032	Stage 4	Not Amplified	Diploid (DI=1)	1	Favorable	Undifferentiated or Poorly Differentiated	Low	Ganglioneuroblastoma, nodular	C76.2	Abdomen, NOS Abdominal wall, NOS Intra-abdominal site, NOS	High Risk	80
TARGET-30-PATVSU	Male	Black or African American	Not Hispanic or Latino	1266	Censored	464	Alive	464	2010	2012	ANBL00B1, ANBL0532, ANBL0032	Stage 4	Not Amplified	Hyperdiploid (DI>1)	1.12	Unfavorable	Undifferentiated or Poorly Differentiated	Intermediate	Neuroblastoma	C77.0	Lymph nodes of head, face and neck Auricular lymph node Ce	High Risk	60								hyperdiploid miscoded as diploid/hypodiploid in previous update
TARGET-30-PATVTL	Male	White	Not Hispanic or Latino	930	Death	73	Dead	73	2010	2011	ANBL00B1	Stage 4	Amplified	Diploid (DI=1)	1	Unfavorable	Undifferentiated or Poorly Differentiated	High	Neuroblastoma	C48.0	Retroperitoneum Periadrenal tissue Perinephric tissue Per	High Risk	70
TARGET-30-PATVWA	Male	White	Not Hispanic or Latino	1532	Death	603	Dead	603	2010	2012	ANBL00B1, ANBL0532, AEPI07N1	Stage 4	Not Amplified	Hyperdiploid (DI>1)	1.16	Unfavorable	Undifferentiated or Poorly Differentiated	Low	Neuroblastoma	C74.9	Adrenal gland, NOS Suprarenal gland Adrenal, NOS	High Risk	95								hyperdiploid miscoded as diploid/hypodiploid in previous update
TARGET-30-PATVYZ	Female	Black or African American	Not Hispanic or Latino	1229	Censored	1605	Alive	1605	2010	2015	ANBL00B1, ANBL00P3, AEPI07N1	Stage 2b	Not Amplified	Diploid (DI=1)	1	Unfavorable	Undifferentiated or Poorly Differentiated	Low	Ganglioneuroblastoma, nodular	C38.3	Mediastinum, NOS	Low Risk	90								OMA relapse erroneously counted as NBL relapse in old surival database
TARGET-30-PATVZB	Male	Black or African American	Not Hispanic or Latino	1032	Death	447	Dead	447	2010	2012	ANBL00B1	Stage 4	Amplified	Diploid (DI=1)	1	Unfavorable	Undifferentiated or Poorly Differentiated	Intermediate	Neuroblastoma	C74.9	Adrenal gland, NOS Suprarenal gland Adrenal, NOS	High Risk	90
TARGET-30-PATWED	Male	Asian	Not Hispanic or Latino	48	Death	100	Dead	100	2010	2011	ANBL00B1, ANBL0531, AEPI07N1	Stage 4s	Amplified	Diploid (DI=1)	1	Unfavorable	Undifferentiated or Poorly Differentiated	High	Neuroblastoma	C74.9	Adrenal gland, NOS Suprarenal gland Adrenal, NOS	High Risk	95
TARGET-30-PATWGC	Male	White	Not Hispanic or Latino	958	Censored	1942	Alive	1942	2010	2015	ANBL00B1, ANBL0032	Stage 4	Not Amplified	Hyperdiploid (DI>1)	2.17	Unfavorable	Undifferentiated or Poorly Differentiated	Low	Neuroblastoma	C76.2	Abdomen, NOS Abdominal wall, NOS Intra-abdominal site, NOS	High Risk	90								hyperdiploid miscoded as diploid/hypodiploid in previous update
TARGET-30-PATWGR	Male	White	Not Hispanic or Latino	1038	Censored	1675	Alive	1675	2010	2015	ANBL00B1, ANBL0032, AEPI07N1	Stage 4	Amplified	Unknown		Unknown	Unknown	Unknown	Neuroblastoma	C74.9	Adrenal gland, NOS Suprarenal gland Adrenal, NOS	High Risk	70
TARGET-30-PATWIL	Male	Unknown	Unknown	577	Censored	1492	Alive	1492	2010	2014	ANBL00B1, ANBL00P3, AEPI07N1	Stage 1	Not Amplified	Hyperdiploid (DI>1)	1.43	Unfavorable	Undifferentiated or Poorly Differentiated	Low	Neuroblastoma	C48.0	Retroperitoneum Periadrenal tissue Perinephric tissue Per	Low Risk	65								hyperdiploid miscoded as diploid/hypodiploid in previous update/OMA relapse erroneously counted as NBL relapse in old surival database
TARGET-30-PATWMX	Female	Black or African American	Not Hispanic or Latino	461	Event	52	Alive	1556	2010	2015	ANBL00B1, ANBL0531	Stage 4	Not Amplified	Hyperdiploid (DI>1)	1.73	Favorable	Differentiating	Low	Neuroblastoma	C74.1	Medulla of adrenal gland	Intermediate Risk	80								hyperdiploid miscoded as diploid/hypodiploid in previous update
TARGET-30-PATWNB	Female	Not Reported	Hispanic or Latino	557	Censored	1730	Alive	1730	2010	2015	ANBL00B1, ANBL0532, ANBL0032	Stage 3	Not Amplified	Hyperdiploid (DI>1)	1.24	Unfavorable	Undifferentiated or Poorly Differentiated	Low	Neuroblastoma	C76.2	Abdomen, NOS Abdominal wall, NOS Intra-abdominal site, NOS	High Risk	90								hyperdiploid miscoded as diploid/hypodiploid in previous update
TARGET-30-PATWTW	Female	White	Hispanic or Latino	1601	Event	506	Dead	550	2010	2012	ANBL00B1, ANBL0532, ANBL0032	Stage 4	Amplified	Diploid (DI=1)	1	Unfavorable	Undifferentiated or Poorly Differentiated	Intermediate	Neuroblastoma	C74.9	Adrenal gland, NOS Suprarenal gland Adrenal, NOS	High Risk	90				Bone; Bone Marrow; Liver
TARGET-30-PATWWJ	Male	White	Not Hispanic or Latino	535	Relapse	259	Dead	785	2010	2013	ANBL00B1, ANBL0032, ADVL0912	Stage 4	Not Amplified	Hyperdiploid (DI>1)	1.35	Favorable	Undifferentiated or Poorly Differentiated	Intermediate	Neuroblastoma	C38.2	Posterior mediastinum	Intermediate Risk	90				Primary site; Bone; Other, specify: frontoparietal area				hyperdiploid miscoded as diploid/hypodiploid in previous update
TARGET-30-PATWZB	Female	Black or African American	Not Hispanic or Latino	233	Progression	162	Alive	1652	2010	2015	ANBL00B1	Stage 2a	Not Amplified	Hyperdiploid (DI>1)	1.39	Favorable	Undifferentiated or Poorly Differentiated	Intermediate	Neuroblastoma	C38.2	Posterior mediastinum	Low Risk	90				Primary site				hyperdiploid miscoded as diploid/hypodiploid in previous update
TARGET-30-PATWZZ	Male	White	Not Hispanic or Latino	1070	Progression	577	Dead	845	2010	2013	ANBL00B1, ANBL1021	Stage 4	Not Amplified	Hyperdiploid (DI>1)	1.51	Unfavorable	Undifferentiated or Poorly Differentiated	High	Neuroblastoma	C49.5	Connective, Subcutaneous and other Soft tissues of pelvis C	High Risk	75				Bone; Bone Marrow; Other metastatic sites				hyperdiploid miscoded as diploid/hypodiploid in previous update
TARGET-30-PATXDV	Male	White	Not Hispanic or Latino	801	Censored	1452	Alive	1452	2010	2014	ANBL00B1	Stage 4	Amplified	Hyperdiploid (DI>1)	1.17	Unfavorable	Undifferentiated or Poorly Differentiated	High	Neuroblastoma	C65.9	Renal pelvis Pelvis of kidney Renal calyces Renal calyx	High Risk	90								hyperdiploid miscoded as diploid/hypodiploid in previous update
TARGET-30-PATXHC	Male	White	Hispanic or Latino	1599	Progression	542	Dead	1131	2010	2014	ANBL00B1, ANBL0532, ALTE05N1, ADVL1115	Stage 4	Not Amplified	Hyperdiploid (DI>1)	1.39	Unfavorable	Undifferentiated or Poorly Differentiated	Low	Neuroblastoma	C76.2	Abdomen, NOS Abdominal wall, NOS Intra-abdominal site, NOS	High Risk	80				Bone				hyperdiploid miscoded as diploid/hypodiploid in previous update
TARGET-30-PATXHT	Female	White	Not Hispanic or Latino	1181	Censored	1637	Alive	1637	2010	2015	ANBL00B1, ANBL0532, ANBL0032	Stage 4	Not Amplified	Diploid (DI=1)	1	Unfavorable	Undifferentiated or Poorly Differentiated	Low	Neuroblastoma	C64.9	Kidney, NOS Renal, NOS Kidney parenchyma	High Risk	90
TARGET-30-PATXHW	Female	White	Not Hispanic or Latino	926	Censored	1598	Alive	1598	2010	2015	ANBL00B1, ANBL0532, ANBL0032	Stage 4	Not Amplified	Diploid (DI=1)	1	Unfavorable	Undifferentiated or Poorly Differentiated	Intermediate	Ganglioneuroblastoma, nodular	C74.9	Adrenal gland, NOS Suprarenal gland Adrenal, NOS	High Risk	75
TARGET-30-PATXKG	Female	White	Not Hispanic or Latino	703	Censored	1584	Alive	1584	2010	2015	ANBL00B1, ANBL0532, ANBL0032, AEPI07N1, ALTE05N1	Stage 4	Amplified	Hyperdiploid (DI>1)	1.42	Unfavorable	Undifferentiated or Poorly Differentiated	High	Neuroblastoma	C74.9	Adrenal gland, NOS Suprarenal gland Adrenal, NOS	High Risk	90								hyperdiploid miscoded as diploid/hypodiploid in previous update
TARGET-30-PATXTF	Male	White	Not Hispanic or Latino	2	Censored	1446	Alive	1446	2010	2014	ANBL00B1, ANBL0531, AEPI07N1	Stage 4s	Not Amplified	Hyperdiploid (DI>1)	1.1	Favorable	Undifferentiated or Poorly Differentiated	Low	Neuroblastoma	C48.0	Retroperitoneum Periadrenal tissue Perinephric tissue Per	Intermediate Risk	90								hyperdiploid miscoded as diploid/hypodiploid in previous update
TARGET-30-PATXUG	Female	White	Not Hispanic or Latino	1303	Event	282	Alive	1647	2010	2015	ANBL00B1, ANBL0532	Stage 4	Not Amplified	Diploid (DI=1)	1	Favorable	Differentiating	Low	Neuroblastoma	C74.9	Adrenal gland, NOS Suprarenal gland Adrenal, NOS	High Risk	90
TARGET-30-PATXWS	Male	Not Reported	Not Hispanic or Latino	818	Censored	1717	Alive	1717	2010	2015	ANBL00B1, ANBL0532, ANBL0032	Stage 4	Amplified	Hyperdiploid (DI>1)	1.96	Unfavorable	Undifferentiated or Poorly Differentiated	High	Neuroblastoma	C48.8	Overlapping lesion of retroperitoneum and peritoneum (See n	High Risk	60								hyperdiploid miscoded as diploid/hypodiploid in previous update
TARGET-30-PATXWY	Male	White	Not Hispanic or Latino	953	Censored	1025	Alive	1025	2010	2013	ANBL00B1, ANBL0532, ADVL1115	Stage 4	Not Amplified	Diploid (DI=1)	1	Unknown	Unknown	Unknown	Neuroblastoma	C48.0	Retroperitoneum Periadrenal tissue Perinephric tissue Per	High Risk	90
TARGET-30-PATXXF	Male	Black or African American	Not Hispanic or Latino	787	Censored	1599	Alive	1599	2010	2015	ANBL00B1, ANBL0532, ANBL0032	Stage 4	Amplified	Diploid (DI=1)	1	Unfavorable	Undifferentiated or Poorly Differentiated	Intermediate	Neuroblastoma	C76.2	Abdomen, NOS Abdominal wall, NOS Intra-abdominal site, NOS	High Risk	60
TARGET-30-PATXXI	Male	White	Not Hispanic or Latino	3728	Relapse	1113	Dead	1572	2010	2015	ANBL00B1, ANBL0532, ANBL0032	Stage 4	Not Amplified	Hyperdiploid (DI>1)	1.32	Unfavorable	Undifferentiated or Poorly Differentiated	High	Neuroblastoma	C76.2	Abdomen, NOS Abdominal wall, NOS Intra-abdominal site, NOS	High Risk	80				Bone				hyperdiploid miscoded as diploid/hypodiploid in previous update
TARGET-30-PATYCM	Female	White	Not Hispanic or Latino	400	Event	642	Alive	1573	2011	2015	ANBL00B1, ANBL0532, ANBL0032	Stage 4	Amplified	Diploid (DI=1)	1	Unfavorable	Undifferentiated or Poorly Differentiated	High	Neuroblastoma	C74.9	Adrenal gland, NOS Suprarenal gland Adrenal, NOS	High Risk	90
TARGET-30-PATYDC	Male	White	Hispanic or Latino	1918	Relapse	1138	Dead	1570	2011	2015	ANBL00B1, ANBL0032	Stage 4	Not Amplified	Hyperdiploid (DI>1)	1.14	Unfavorable	Undifferentiated or Poorly Differentiated	Intermediate	Neuroblastoma	C74.9	Adrenal gland, NOS Suprarenal gland Adrenal, NOS	High Risk	90				Bone; Bone Marrow				hyperdiploid miscoded as diploid/hypodiploid in previous update
TARGET-30-PATYEJ	Male	White	Not Hispanic or Latino	1176	Relapse	786	Dead	1128	2011	2014	ANBL00B1, ANBL0532, ANBL0032	Stage 4	Not Amplified	Hyperdiploid (DI>1)	2.06	Unfavorable	Undifferentiated or Poorly Differentiated	Intermediate	Neuroblastoma	C74.9	Adrenal gland, NOS Suprarenal gland Adrenal, NOS	High Risk	60				Bone				hyperdiploid miscoded as diploid/hypodiploid in previous update
TARGET-30-PATYMK	Female	Black or African American	Not Hispanic or Latino	1760	Censored	1578	Alive	1578	2011	2015	ANBL00B1, ANBL0532	Stage 4	Not Amplified	Hyperdiploid (DI>1)	1.41	Unfavorable	Undifferentiated or Poorly Differentiated	High	Neuroblastoma	C76.2	Abdomen, NOS Abdominal wall, NOS Intra-abdominal site, NOS	High Risk	90								hyperdiploid miscoded as diploid/hypodiploid in previous update
TARGET-30-PATYMS	Male	White	Not Hispanic or Latino	1595	Censored	1611	Alive	1611	2011	2015	ANBL00B1, ANBL0532, ANBL0032	Stage 4	Not Amplified	Hyperdiploid (DI>1)	1.86	Unfavorable	Undifferentiated or Poorly Differentiated	High	Neuroblastoma	C76.2	Abdomen, NOS Abdominal wall, NOS Intra-abdominal site, NOS	High Risk	80								hyperdiploid miscoded as diploid/hypodiploid in previous update
TARGET-30-PATYMZ	Female	White	Not Hispanic or Latino	2347	Progression	1231	Alive	1608	2011	2015	ANBL00B1, ANBL0531, ANBL0532, ANBL0032	Stage 3	Not Amplified	Diploid (DI=1)	1	Unfavorable	Differentiating	Low	Neuroblastoma	C38.2	Posterior mediastinum	High Risk	80				Primary Site MIBG on 5/22/2014 showed a small focus of increased radiotracer accumulation in the left paraspinal region in the upper thoracic spine, near the apex of the left convex upper thoracic scoliosis. This may represent a small focus of active residual tumor.
TARGET-30-PATYPH	Female	White	Not Hispanic or Latino	2700	Progression	183	Alive	1354	2011	2014	ANBL00B1, ANBL1021	Stage 4	Not Amplified	Diploid (DI=1)	1	Unfavorable	Undifferentiated or Poorly Differentiated	Intermediate	Neuroblastoma	C74.9	Adrenal gland, NOS Suprarenal gland Adrenal, NOS	High Risk	50				Bone Marrow
TARGET-30-PATYWM	Female	White	Not Hispanic or Latino	328	Death	183	Dead	183	2011	2011	ANBL00B1	Stage 4	Amplified	Diploid (DI=1)	1	Unfavorable	Undifferentiated or Poorly Differentiated	High	Neuroblastoma	C47.4	Peripheral nerves and Autonomic nervous system of abdomen P	High Risk	80
TARGET-30-PATYWX	Male	White	Hispanic or Latino	1460	Relapse	1236	Alive	1617	2011	2015	ANBL00B1, ANBL0532, ANBL0032	Stage 4	Not Amplified	Hyperdiploid (DI>1)	1.9	Unfavorable	Undifferentiated or Poorly Differentiated	Intermediate	Neuroblastoma	C48.0	Retroperitoneum Periadrenal tissue Perinephric tissue Per	High Risk	90				Liver; Lymph Nodes				hyperdiploid miscoded as diploid/hypodiploid in previous update
TARGET-30-PATZBH	Male	White	Hispanic or Latino	4626	Censored	1469	Alive	1469	2011	2015	ANBL00B1	Stage 4	Not Amplified	Hyperdiploid (DI>1)	1.32	Unfavorable	Undifferentiated or Poorly Differentiated	Low	Neuroblastoma	C76.2	Abdomen, NOS Abdominal wall, NOS Intra-abdominal site, NOS	High Risk	50								hyperdiploid miscoded as diploid/hypodiploid in previous update/pt subsequently determined not to have had an event
TARGET-30-PATZIG	Female	White	Not Hispanic or Latino	529	Progression	259	Alive	1405	2011	2014	ANBL00B1	Stage 3	Not Amplified	Hyperdiploid (DI>1)	1.4	Favorable	Undifferentiated or Poorly Differentiated	Low	Neuroblastoma	C76.1	Thorax, NOS Axilla, NOS Chest, NOS Chest wall, NOS Intra	Intermediate Risk	90				Primary site; Other metastatic sites				hyperdiploid miscoded as diploid/hypodiploid in previous update
TARGET-30-PATZRF	Male	White	Not Hispanic or Latino	188	Relapse	481	Dead	885	2011	2013	ANBL00B1, ANBL0531, ANBL0532, ANBL0032, AEPI07N1	Stage 4s	Amplified	Hyperdiploid (DI>1)	1.76	Unfavorable	Undifferentiated or Poorly Differentiated	High	Neuroblastoma	C22.0	Liver Hepatic, NOS	High Risk	80				Other, specify: brain mass (left cerebellar)				hyperdiploid miscoded as diploid/hypodiploid in previous update
TARGET-30-PATZRU	Male	White	Not Hispanic or Latino	832	Censored	1655	Alive	1655	2011	2015	ANBL00B1, ANBL0532, ANBL0032	Stage 4	Not Amplified	Hyperdiploid (DI>1)	1.91	Unfavorable	Undifferentiated or Poorly Differentiated	Intermediate	Neuroblastoma	C74.9	Adrenal gland, NOS Suprarenal gland Adrenal, NOS	High Risk	80								hyperdiploid miscoded as diploid/hypodiploid in previous update
TARGET-30-PAUAKT	Male	White	Not Hispanic or Latino	1163	Censored	1554	Alive	1554	2011	2015	ANBL00B1, ANBL0032	Stage 4	Not Amplified	Hyperdiploid (DI>1)	1.9	Unfavorable	Undifferentiated or Poorly Differentiated	Intermediate	Ganglioneuroblastoma, nodular	C76.2	Abdomen, NOS Abdominal wall, NOS Intra-abdominal site, NOS	High Risk	90								hyperdiploid miscoded as diploid/hypodiploid in previous update
TARGET-30-PAUATG	Female	White	Not Hispanic or Latino	3641	Relapse	1512	Alive	1512	2011	2015	ANBL00B1, ANBL0532, ANBL0032	Stage 4	Not Amplified	Diploid (DI=1)	1	Unfavorable	Undifferentiated or Poorly Differentiated	Low	Neuroblastoma	C74.9	Adrenal gland, NOS Suprarenal gland Adrenal, NOS	High Risk	80				Other, specify: extraosseous paraspinal soft tissue relapse - right side adjacent to thorax
TARGET-30-PAUAZA	Female	White	Not Hispanic or Latino	698	Censored	1575	Alive	1575	2011	2015	ANBL00B1, ANBL0532, ANBL0032, AEPI07N1	Stage 4	Not Amplified	Hyperdiploid (DI>1)	1.57	Unfavorable	Undifferentiated or Poorly Differentiated	Intermediate	Neuroblastoma	C38.2	Posterior mediastinum	High Risk	80								hyperdiploid miscoded as diploid/hypodiploid in previous update
TARGET-30-PAUBDC	Female	White	Hispanic or Latino	818	Relapse	910	Alive	1465	2011	2015	ANBL00B1, ANBL0532, ANBL0032, ANBL1221	Stage 4	Not Amplified	Diploid (DI=1)	1	Unfavorable	Undifferentiated or Poorly Differentiated	Low	Neuroblastoma	C74.9	Adrenal gland, NOS Suprarenal gland Adrenal, NOS	High Risk	75				Bone; Bone Marrow
TARGET-30-PAUBEC	Female	White	Not Hispanic or Latino	4390	Progression	413	Alive	1112	2011	2014	ANBL00B1, ANBL1021, ADVL1213	Stage 4	Not Amplified	Diploid (DI=1)	1	Unfavorable	Undifferentiated or Poorly Differentiated	Low	Neuroblastoma	C76.1	Thorax, NOS Axilla, NOS Chest, NOS Chest wall, NOS Intra	High Risk	70				Bone Marrow
TARGET-30-PAUBFU	Male	Not Reported	Hispanic or Latino	1519	Event	418	Alive	1308	2011	2014	ANBL00B1, ANBL0532, ANBL1021	Stage 4	Not Amplified	Hyperdiploid (DI>1)	1.9	Unfavorable	Undifferentiated or Poorly Differentiated	Low	Ganglioneuroblastoma, nodular	C76.1	Thorax, NOS Axilla, NOS Chest, NOS Chest wall, NOS Intra	High Risk	90								hyperdiploid miscoded as diploid/hypodiploid in previous update
TARGET-30-PAUBGW	Male	White	Hispanic or Latino	1777	Censored	1592	Alive	1592	2011	2015	ANBL00B1, ANBL0532	Stage 4	Amplified	Hyperdiploid (DI>1)	1.81	Unfavorable	Undifferentiated or Poorly Differentiated	Intermediate	Neuroblastoma	C74.9	Adrenal gland, NOS Suprarenal gland Adrenal, NOS	High Risk	70								hyperdiploid miscoded as diploid/hypodiploid in previous update
TARGET-30-PAUBHV	Male	White	Not Hispanic or Latino	7612	Progression	583	Dead	1168	2011	2014	ANBL00B1, ANBL0532, ANBL0032	Stage 4	Not Amplified	Diploid (DI=1)	1	Unfavorable	Undifferentiated or Poorly Differentiated	Low	Neuroblastoma	C76.2	Abdomen, NOS Abdominal wall, NOS Intra-abdominal site, NOS	High Risk	50				Primary Site; Other, specify: left sided s1 bone right sided skull left sided t4
TARGET-30-PAUBPW	Male	Not Reported	Not Hispanic or Latino	1246	Censored	1534	Alive	1534	2011	2015	ANBL00B1, ANBL0032	Stage 4	Not Amplified	Diploid (DI=1)	1	Unfavorable	Undifferentiated or Poorly Differentiated	Unknown	Neuroblastoma	C76.2	Abdomen, NOS Abdominal wall, NOS Intra-abdominal site, NOS	High Risk	90
TARGET-30-PAUBRR	Female	White	Not Hispanic or Latino	161	Censored	1517	Alive	1517	2011	2015	ANBL00B1, AEPI07N1	Stage 4s	Not Amplified	Hyperdiploid (DI>1)	1.26	Favorable	Undifferentiated or Poorly Differentiated	Low	Neuroblastoma	C76.2	Abdomen, NOS Abdominal wall, NOS Intra-abdominal site, NOS	Low Risk	90								hyperdiploid miscoded as diploid/hypodiploid in previous update
TARGET-30-PAUBSW	Female	White	Not Hispanic or Latino	1057	Relapse	486	Dead	700	2011	2013	ANBL00B1, ANBL0532, ANBL0032, ADVL0912	Stage 4	Amplified	Diploid (DI=1)	1	Unfavorable	Undifferentiated or Poorly Differentiated	Intermediate	Neuroblastoma	C48.0	Retroperitoneum Periadrenal tissue Perinephric tissue Per	High Risk	70				Bone
TARGET-30-PAUBVN	Male	White	Not Hispanic or Latino	1064	Progression	142	Dead	847	2011	2013	ANBL00B1, ANBL0532, AEPI07N1	Stage 4	Not Amplified	Diploid (DI=1)	1	Unfavorable	Undifferentiated or Poorly Differentiated	High	Neuroblastoma	C48.2	Peritoneum, NOS Peritoneal cavity	High Risk	90				Metastases only
TARGET-30-PAUBWP	Male	White	Not Hispanic or Latino	925	Death	203	Dead	203	2011	2011	ANBL00B1, ANBL0532	Stage 4	Not Amplified	Hyperdiploid (DI>1)	1.81	Unfavorable	Undifferentiated or Poorly Differentiated	Low	Neuroblastoma	C74.9	Adrenal gland, NOS Suprarenal gland Adrenal, NOS	High Risk	95								hyperdiploid miscoded as diploid/hypodiploid in previous update
TARGET-30-PAUBYW	Female	White	Not Hispanic or Latino	337	Event	19	Alive	1513	2011	2015	ANBL00B1, ANBL0531	Stage 4	Not Amplified	Hyperdiploid (DI>1)	1.09	Favorable	Undifferentiated or Poorly Differentiated	Low	Neuroblastoma	C38.2	Posterior mediastinum	Intermediate Risk	95								hyperdiploid miscoded as diploid/hypodiploid in previous update
TARGET-30-PAUCFI	Female	White	Not Hispanic or Latino	1056	Censored	1625	Alive	1625	2011	2015	ANBL00B1, ANBL0532, ANBL0032	Stage 4	Amplified	Hyperdiploid (DI>1)	1.47	Unfavorable	Undifferentiated or Poorly Differentiated	High	Neuroblastoma	C38.3	Mediastinum, NOS	High Risk	70								hyperdiploid miscoded as diploid/hypodiploid in previous update
TARGET-30-PAUCGP	Female	White	Not Hispanic or Latino	700	Censored	1417	Alive	1417	2011	2015	ANBL00B1, ANBL0032	Stage 4	Not Amplified	Hyperdiploid (DI>1)	2.2	Unfavorable	Undifferentiated or Poorly Differentiated	Unknown	Neuroblastoma	C38.2	Posterior mediastinum	High Risk	50								hyperdiploid miscoded as diploid/hypodiploid in previous update
TARGET-30-PAUCKF	Male	White	Not Hispanic or Latino	1914	Censored	1596	Alive	1596	2011	2015	ANBL00B1, ANBL0032	Stage 4	Amplified	Diploid (DI=1)	1	Unfavorable	Undifferentiated or Poorly Differentiated	High	Neuroblastoma	C76.2	Abdomen, NOS Abdominal wall, NOS Intra-abdominal site, NOS	High Risk	90
TARGET-30-PAUCRL	Female	White	Not Hispanic or Latino	1009	Censored	1615	Alive	1615	2011	2015	ANBL00B1, ANBL0532, ANBL0032, AEPI07N1	Stage 4	Not Amplified	Diploid (DI=1)	1	Unfavorable	Undifferentiated or Poorly Differentiated	Low	Ganglioneuroblastoma, nodular	C48.0	Retroperitoneum Periadrenal tissue Perinephric tissue Per	High Risk	90
TARGET-30-PAUDBX	Male	White	Not Hispanic or Latino	583	Censored	1587	Alive	1587	2011	2015	ANBL00B1, ANBL0532, ANBL0032	Stage 3	Amplified	Hyperdiploid (DI>1)	1.86	Unfavorable	Undifferentiated or Poorly Differentiated	High	Neuroblastoma	C64.9	Kidney, NOS Renal, NOS Kidney parenchyma	High Risk	60								hyperdiploid miscoded as diploid/hypodiploid in previous update
TARGET-30-PAUDDZ	Male	Asian	Not Hispanic or Latino	2584	Censored	1488	Alive	1488	2011	2015	ANBL00B1, ANBL0032	Stage 4	Not Amplified	Diploid (DI=1)	1	Unfavorable	Undifferentiated or Poorly Differentiated	Intermediate	Ganglioneuroblastoma, nodular	C74.9	Adrenal gland, NOS Suprarenal gland Adrenal, NOS	High Risk	90
TARGET-30-PAUDFR	Female	White	Not Hispanic or Latino	1119	Censored	1581	Alive	1581	2011	2015	ANBL00B1, ANBL0032, AEPI07N1	Stage 4	Not Amplified	Hyperdiploid (DI>1)	2.09	Unfavorable	Undifferentiated or Poorly Differentiated	High	Neuroblastoma	C76.1	Thorax, NOS Axilla, NOS Chest, NOS Chest wall, NOS Intra	High Risk	90								hyperdiploid miscoded as diploid/hypodiploid in previous update
TARGET-30-PAUDIK	Female	Black or African American	Hispanic or Latino	899	Censored	1508	Alive	1508	2011	2015	ANBL00B1	Stage 4	Not Amplified	Hyperdiploid (DI>1)	1.14	Unfavorable	Undifferentiated or Poorly Differentiated	Intermediate	Neuroblastoma	C74.9	Adrenal gland, NOS Suprarenal gland Adrenal, NOS	High Risk	90								hyperdiploid miscoded as diploid/hypodiploid in previous update
TARGET-30-PAUDMU	Female	Black or African American	Not Hispanic or Latino	983	Censored	1500	Alive	1500	2011	2015	ANBL00B1, ANBL0532, ANBL0032, ADVL1115	Stage 4	Not Amplified	Hyperdiploid (DI>1)	1.27	Unfavorable	Undifferentiated or Poorly Differentiated	Intermediate	Ganglioneuroblastoma, nodular	C74.9	Adrenal gland, NOS Suprarenal gland Adrenal, NOS	High Risk	90								hyperdiploid miscoded as diploid/hypodiploid in previous update
TARGET-30-PAUDPP	Male	White	Not Hispanic or Latino	977	Progression	130	Alive	1466	2011	2015	ANBL00B1, ANBL0532, ANBL0032	Stage 1	Not Amplified	Diploid (DI=1)	1	Unfavorable	Undifferentiated or Poorly Differentiated	Low	Neuroblastoma	C74.9	Adrenal gland, NOS Suprarenal gland Adrenal, NOS	Low Risk	90				Primary site; Other metastatic sites
TARGET-30-PAUDVA	Male	White	Not Hispanic or Latino	1530	Relapse	1572	Alive	1572	2011	2015	ANBL00B1, ANBL0532, ANBL0032	Stage 4	Amplified	Diploid (DI=1)	1	Unfavorable	Undifferentiated or Poorly Differentiated	High	Neuroblastoma	C74.9	Adrenal gland, NOS Suprarenal gland Adrenal, NOS	High Risk	85				Other, specify: Right Mesial Temporal Tumor
TARGET-30-PAUELT	Female	Black or African American	Not Hispanic or Latino	1632	Death	29	Dead	29	2011	2011	ANBL00B1, ANBL0532	Stage 4	Not Amplified	Diploid (DI=1)	1	Unfavorable	Undifferentiated or Poorly Differentiated	High	Neuroblastoma	C64.9	Kidney, NOS Renal, NOS Kidney parenchyma	High Risk	70
TARGET-30-PAUEYW	Female	White	Not Hispanic or Latino	2165	Relapse	1143	Alive	1350	2011	2015	ANBL00B1, ANBL0532	Stage 4	Not Amplified	Unknown		Unfavorable	Undifferentiated or Poorly Differentiated	Intermediate	Neuroblastoma	C74.9	Adrenal gland, NOS Suprarenal gland Adrenal, NOS	High Risk	55				Primary site
TARGET-30-PAUEZU	Male	White	Hispanic or Latino	957	Censored	934	Alive	934	2011	2013	ANBL00B1, ANBL0532, ANBL1021, ADVL0918	Stage 4	Not Amplified	Diploid (DI=1)	1	Unfavorable	Undifferentiated or Poorly Differentiated	High	Neuroblastoma	C76.2	Abdomen, NOS Abdominal wall, NOS Intra-abdominal site, NOS	High Risk	90
TARGET-30-PAUFFP	Female	White	Unknown	758	Relapse	402	Dead	533	2011	2012	ANBL00B1, ANBL0532	Stage 4	Not Amplified	Diploid (DI=1)	1	Unfavorable	Undifferentiated or Poorly Differentiated	Intermediate	Neuroblastoma	C74.9	Adrenal gland, NOS Suprarenal gland Adrenal, NOS	High Risk	80				Unknown: unknown, family declined further evaluation of disease status beyond urine VMA (130, previously 70).
TARGET-30-PAUFIM	Male	White	Not Hispanic or Latino	840	Censored	1451	Alive	1451	2011	2015	ANBL00B1, ANBL0532, ANBL0032, AEPI07N1	Stage 4	Unknown	Unknown		Unfavorable	Undifferentiated or Poorly Differentiated	Unknown	Neuroblastoma	C42.1	Bone marrow	High Risk	80
TARGET-30-PAUFPG	Female	White	Not Hispanic or Latino	564	Progression	168	Dead	288	2011	2012	ANBL00B1, ANBL0532	Stage 4	Amplified	Diploid (DI=1)	1	Unfavorable	Undifferentiated or Poorly Differentiated	High	Neuroblastoma	C74.9	Adrenal gland, NOS Suprarenal gland Adrenal, NOS	High Risk	90				Metastases only
TARGET-30-PAUFSR	Male	White	Not Hispanic or Latino	679	Censored	1409	Alive	1409	2011	2015	ANBL00B1, ANBL0532, ANBL0032	Stage 3	Amplified	Diploid (DI=1)	1	Unfavorable	Undifferentiated or Poorly Differentiated	High	Neuroblastoma	C74.9	Adrenal gland, NOS Suprarenal gland Adrenal, NOS	High Risk	90
TARGET-30-PAUFUS	Female	White	Not Hispanic or Latino	863	Relapse	519	Dead	539	2011	2012	ANBL00B1, ANBL0532	Stage 4	Not Amplified	Hyperdiploid (DI>1)	1.26	Unfavorable	Undifferentiated or Poorly Differentiated	Intermediate	Neuroblastoma	C48.0	Retroperitoneum Periadrenal tissue Perinephric tissue Per	High Risk	90				Local + metastatic				hyperdiploid miscoded as diploid/hypodiploid in previous update
TARGET-30-PAUFVW	Male	White	Not Hispanic or Latino	2488	Censored	1379	Alive	1379	2011	2015	ANBL00B1, ANBL0532, ANBL0032, ALTE05N1	Stage 3	Not Amplified	Diploid (DI=1)	1	Unfavorable	Undifferentiated or Poorly Differentiated	Intermediate	Neuroblastoma	C49.4	Connective, Subcutaneous and other Soft tissues of abdomen C	High Risk	90
TARGET-30-PAUGGK	Female	White	Not Hispanic or Latino	883	Censored	1251	Alive	1251	2011	2014	ANBL00B1, ANBL0532	Stage 4	Amplified	Diploid (DI=1)	1	Unfavorable	Undifferentiated or Poorly Differentiated	High	Neuroblastoma	C74.9	Adrenal gland, NOS Suprarenal gland Adrenal, NOS	High Risk	90
TARGET-30-PAUGIP	Female	White	Not Hispanic or Latino	1360	Censored	1419	Alive	1419	2011	2015	ANBL00B1, ANBL0532, ANBL0032, ALTE05N1	Stage 4	Amplified	Hyperdiploid (DI>1)	1.71	Unfavorable	Undifferentiated or Poorly Differentiated	High	Neuroblastoma	C74.9	Adrenal gland, NOS Suprarenal gland Adrenal, NOS	High Risk	60								hyperdiploid miscoded as diploid/hypodiploid in previous update
TARGET-30-PAUGJI	Female	Not Reported	Hispanic or Latino	326	Relapse	427	Dead	475	2011	2012	ANBL00B1, ANBL0532, ANBL0032, AEPI07N1	Stage 4	Amplified	Diploid (DI=1)	1	Unfavorable	Undifferentiated or Poorly Differentiated	High	Neuroblastoma	C76.2	Abdomen, NOS Abdominal wall, NOS Intra-abdominal site, NOS	High Risk	90				Local regional
TARGET-30-PAUGNL	Female	Black or African American	Not Hispanic or Latino	1146	Censored	1387	Alive	1387	2011	2015	ANBL00B1	Stage 3	Not Amplified	Diploid (DI=1)	1	Unfavorable	Undifferentiated or Poorly Differentiated	Low	Neuroblastoma	C76.2	Abdomen, NOS Abdominal wall, NOS Intra-abdominal site, NOS	High Risk	80
TARGET-30-PAUGRP	Male	White	Not Hispanic or Latino	198	Censored	1414	Alive	1414	2011	2015	ANBL00B1, ANBL0032	Stage 4	Amplified	Diploid (DI=1)	1	Favorable	Differentiating	Intermediate	Neuroblastoma	C74.9	Adrenal gland, NOS Suprarenal gland Adrenal, NOS	High Risk	90
TARGET-30-PAUGVZ	Female	White	Not Hispanic or Latino	1613	Censored	1418	Alive	1418	2011	2015	ANBL00B1, ANBL0532, ANBL0032, AEPI07N1	Stage 4	Not Amplified	Hyperdiploid (DI>1)	1.2	Unfavorable	Undifferentiated or Poorly Differentiated	High	Neuroblastoma	C77.9	Lymph node, NOS	High Risk	70								hyperdiploid miscoded as diploid/hypodiploid in previous update
TARGET-30-PAUGWT	Male	White	Not Hispanic or Latino	190	Death	172	Dead	172	2011	2011	ANBL00B1	Stage 4s	Amplified	Diploid (DI=1)	1	Favorable	Undifferentiated or Poorly Differentiated	Intermediate	Neuroblastoma	C76.2	Abdomen, NOS Abdominal wall, NOS Intra-abdominal site, NOS	High Risk	70
TARGET-30-PAUGZD	Male	Native Hawaiian or other Pacific Islander	Not Hispanic or Latino	2015	Relapse	953	Alive	953	2011	2014	ANBL00B1, ACCL0431, ACCL05C1	Stage 4	Not Amplified	Diploid (DI=1)	1	Unfavorable	Undifferentiated or Poorly Differentiated	High	Neuroblastoma	C74.9	Adrenal gland, NOS Suprarenal gland Adrenal, NOS	High Risk	70				Primary site
TARGET-30-PAUHBZ	Male	White	Not Hispanic or Latino	959	Censored	1362	Alive	1362	2011	2015	ANBL00B1, ANBL0532, ANBL0032	Stage 4	Not Amplified	Diploid (DI=1)	1	Favorable	Differentiating	Low	Neuroblastoma	C74.9	Adrenal gland, NOS Suprarenal gland Adrenal, NOS	High Risk	90
TARGET-30-PAUHFW	Male	White	Not Hispanic or Latino	788	Censored	1435	Alive	1435	2011	2015	ANBL00B1, ANBL0032, ALTE05N1	Stage 4	Not Amplified	Hyperdiploid (DI>1)	1.93	Unfavorable	Undifferentiated or Poorly Differentiated	Intermediate	Neuroblastoma	C76.2	Abdomen, NOS Abdominal wall, NOS Intra-abdominal site, NOS	High Risk	90								hyperdiploid miscoded as diploid/hypodiploid in previous update
TARGET-30-PAUHHW	Male	White	Not Hispanic or Latino	2762	Censored	1372	Alive	1372	2011	2015	ANBL00B1, ANBL0532, ANBL0032	Stage 4	Not Amplified	Hyperdiploid (DI>1)	1.31	Unfavorable	Undifferentiated or Poorly Differentiated	Intermediate	Neuroblastoma	C74.9	Adrenal gland, NOS Suprarenal gland Adrenal, NOS	High Risk	50								hyperdiploid miscoded as diploid/hypodiploid in previous update
TARGET-30-PAUHIK	Male	White	Not Hispanic or Latino	16	Relapse	117	Alive	1392	2011	2015	ANBL00B1	Stage 2a	Not Amplified	Hyperdiploid (DI>1)	2.51	Favorable	Undifferentiated or Poorly Differentiated	Low	Neuroblastoma	C76.3	Pelvis, NOS Buttock, NOS Groin, NOS Ischiorectal fossa P	Low Risk	90				Primary site				hyperdiploid miscoded as diploid/hypodiploid in previous update
TARGET-30-PAUHSJ	Male	White	Not Hispanic or Latino	932	Censored	1364	Alive	1364	2011	2015	ANBL00B1, ANBL0532, ANBL0032, AEPI07N1	Stage 3	Amplified	Diploid (DI=1)	1	Unfavorable	Undifferentiated or Poorly Differentiated	High	Neuroblastoma	C74.9	Adrenal gland, NOS Suprarenal gland Adrenal, NOS	High Risk	80
TARGET-30-PAUHYY	Male	Black or African American	Not Hispanic or Latino	2232	Progression	170	Dead	323	2011	2012	ANBL00B1, ANBL0532	Stage 4	Not Amplified	Diploid (DI=1)	1	Unfavorable	Undifferentiated or Poorly Differentiated	Low	Neuroblastoma	C74.9	Adrenal gland, NOS Suprarenal gland Adrenal, NOS	High Risk	85				Local + metastatic
TARGET-30-PAUICI	Female	Black or African American	Not Hispanic or Latino	1494	Censored	1524	Alive	1524	2011	2015	ANBL00B1, ANBL0032	Stage 3	Not Amplified	Diploid (DI=1)	1	Unfavorable	Undifferentiated or Poorly Differentiated	Intermediate	Neuroblastoma	C38.2	Posterior mediastinum	High Risk	90
TARGET-30-PAUIFL	Male	White	Not Hispanic or Latino	2602	Censored	1365	Alive	1365	2011	2015	ANBL00B1, ANBL0532, ANBL1021	Stage 4	Not Amplified	Diploid (DI=1)	1	Unfavorable	Undifferentiated or Poorly Differentiated	Intermediate	Ganglioneuroblastoma, nodular	C74.9	Adrenal gland, NOS Suprarenal gland Adrenal, NOS	High Risk	90
TARGET-30-PAUIHH	Male	White	Not Hispanic or Latino	193	Relapse	317	Dead	339	2011	2012	ANBL00B1, ANBL0532, AEPI07N1, ANBL0032	Stage 4	Amplified	Diploid (DI=1)	1	Unfavorable	Undifferentiated or Poorly Differentiated	High	Neuroblastoma	C74.9	Adrenal gland, NOS Suprarenal gland Adrenal, NOS	High Risk	90				Primary Site; Bone; Liver; Lung (parenchymal)
TARGET-30-PAUITU	Male	White	Not Hispanic or Latino	351	Relapse	421	Dead	478	2011	2012	ANBL00B1, ANBL0532, ANBL0032	Stage 4	Amplified	Hyperdiploid (DI>1)	1.84	Unfavorable	Undifferentiated or Poorly Differentiated	High	Neuroblastoma	C74.9	Adrenal gland, NOS Suprarenal gland Adrenal, NOS	High Risk	80				Bone; Lymph Nodes; Other, specify: R spheniod and R femur, also suspicious lesions on bladder wall, between L kidney and spleen, periportal region, as well as R common and external iliac nodes				hyperdiploid miscoded as diploid/hypodiploid in previous update
TARGET-30-PAUIWS	Female	White	Not Hispanic or Latino	924	Censored	1385	Alive	1385	2011	2015	ANBL00B1, ANBL0532, ANBL0032, AEPI07N1	Stage 4	Not Amplified	Hyperdiploid (DI>1)	1.78	Unfavorable	Undifferentiated or Poorly Differentiated	Intermediate	Neuroblastoma	C74.9	Adrenal gland, NOS Suprarenal gland Adrenal, NOS	High Risk	80								hyperdiploid miscoded as diploid/hypodiploid in previous update
TARGET-30-PAUJLH	Male	White	Not Hispanic or Latino	1041	Relapse	442	Dead	750	2011	2013	ANBL00B1, ANBL0532	Stage 4	Amplified	Hyperdiploid (DI>1)	1.51	Unfavorable	Undifferentiated or Poorly Differentiated	High	Neuroblastoma	C48.0	Retroperitoneum Periadrenal tissue Perinephric tissue Per	High Risk	50				Metastases only				hyperdiploid miscoded as diploid/hypodiploid in previous update
TARGET-30-PAUJPC	Male	Not Reported	Not Hispanic or Latino	769	Censored	1429	Alive	1429	2011	2015	ANBL00B1, ANBL0532, ANBL0032	Stage 4	Not Amplified	Hyperdiploid (DI>1)	2.09	Unfavorable	Undifferentiated or Poorly Differentiated	High	Neuroblastoma	C76.2	Abdomen, NOS Abdominal wall, NOS Intra-abdominal site, NOS	High Risk	90								hyperdiploid miscoded as diploid/hypodiploid in previous update
TARGET-30-PAUJRW	Female	White	Not Hispanic or Latino	943	Relapse	402	Dead	473	2011	2012	ANBL00B1, ANBL0532, ANBL0032, AEPI07N1	Stage 3	Amplified	Hyperdiploid (DI>1)	2.08	Unfavorable	Undifferentiated or Poorly Differentiated	High	Neuroblastoma	C76.2	Abdomen, NOS Abdominal wall, NOS Intra-abdominal site, NOS	High Risk	80				Liver; Lymph Nodes; Lung (parenchymal)				hyperdiploid miscoded as diploid/hypodiploid in previous update
TARGET-30-PAUJTY	Female	White	Not Hispanic or Latino	596	Censored	1353	Alive	1353	2011	2015	ANBL00B1, ANBL0532, ANBL0032, AEPI07N1	Stage 4	Not Amplified	Unknown		Unfavorable	Undifferentiated or Poorly Differentiated	High	Neuroblastoma	C77.0	Lymph nodes of head, face and neck Auricular lymph node Ce	High Risk	80
TARGET-30-PAUJVX	Female	White	Not Hispanic or Latino	500	Censored	1374	Alive	1374	2011	2015	ANBL00B1, ANBL0532, ANBL0032	Stage 4	Amplified	Unknown		Favorable	Undifferentiated or Poorly Differentiated	Intermediate	Neuroblastoma	C76.2	Abdomen, NOS Abdominal wall, NOS Intra-abdominal site, NOS	High Risk	80
TARGET-30-PAUKAP	Male	White	Not Hispanic or Latino	1272	Censored	1442	Alive	1442	2011	2015	ANBL00B1, ANBL0532, ANBL0032	Stage 4	Amplified	Hyperdiploid (DI>1)	1.68	Unfavorable	Undifferentiated or Poorly Differentiated	High	Neuroblastoma	C74.9	Adrenal gland, NOS Suprarenal gland Adrenal, NOS	High Risk	100								hyperdiploid miscoded as diploid/hypodiploid in previous update
TARGET-30-PAUKAW	Female	Not Reported	Not Hispanic or Latino	505	Censored	1444	Alive	1444	2011	2015	ANBL00B1, ANBL0532, ANBL0032	Stage 4	Amplified	Hyperdiploid (DI>1)	1.32	Favorable	Undifferentiated or Poorly Differentiated	Low	Neuroblastoma	C74.9	Adrenal gland, NOS Suprarenal gland Adrenal, NOS	High Risk	80								hyperdiploid miscoded as diploid/hypodiploid in previous update
TARGET-30-PAUKIJ	Male	White	Not Hispanic or Latino	1129	Censored	1287	Alive	1287	2011	2015	ANBL00B1, ANBL0532, ANBL0032	Stage 4	Unknown	Unknown		Unfavorable	Undifferentiated or Poorly Differentiated	Intermediate	Neuroblastoma	C48.0	Retroperitoneum Periadrenal tissue Perinephric tissue Per	High Risk	90
TARGET-30-PAUKLK	Male	White	Not Hispanic or Latino	978	Censored	1355	Alive	1355	2011	2015	ANBL00B1, ANBL0532, AEPI07N1, ANBL0032	Stage 4	Amplified	Diploid (DI=1)	1	Unfavorable	Undifferentiated or Poorly Differentiated	High	Neuroblastoma	C74.9	Adrenal gland, NOS Suprarenal gland Adrenal, NOS	High Risk	90
TARGET-30-PAUKNU	Female	White	Not Hispanic or Latino	728	Censored	1448	Alive	1448	2011	2015	ANBL00B1, ANBL00P3, ANBL0532	Stage 4	Not Amplified	Hyperdiploid (DI>1)	1.12	Unfavorable	Undifferentiated or Poorly Differentiated	Low	Ganglioneuroblastoma, nodular	C74.9	Adrenal gland, NOS Suprarenal gland Adrenal, NOS	High Risk	80								hyperdiploid miscoded as diploid/hypodiploid in previous update
TARGET-30-PAUKRF	Male	White	Not Hispanic or Latino	758	Censored	1444	Alive	1444	2011	2015	ANBL00B1, ANBL0532, ANBL0032	Stage 4	Amplified	Hyperdiploid (DI>1)	1.88	Unfavorable	Undifferentiated or Poorly Differentiated	High	Neuroblastoma	C48.8	Overlapping lesion of retroperitoneum and peritoneum (See n	High Risk	90								hyperdiploid miscoded as diploid/hypodiploid in previous update
TARGET-30-PAUKVC	Female	White	Not Hispanic or Latino	662	Censored	1340	Alive	1340	2011	2015	ANBL00B1, ANBL0532, ANBL0032	Stage 4	Amplified	Diploid (DI=1)	1	Unfavorable	Undifferentiated or Poorly Differentiated	Intermediate	Neuroblastoma	C38.3	Mediastinum, NOS	High Risk	70
TARGET-30-PAULMT	Female	White	Not Hispanic or Latino	1279	Relapse	610	Alive	1423	2011	2015	ANBL00B1, ANBL0532, ANBL0032, AEPI07N1	Stage 4	Not Amplified	Hyperdiploid (DI>1)	1.41	Unfavorable	Undifferentiated or Poorly Differentiated	Intermediate	Neuroblastoma	C38.2	Posterior mediastinum	High Risk	90				Primary Site CT and MIBG positive, BM negative				hyperdiploid miscoded as diploid/hypodiploid in previous update
TARGET-30-PAULNF	Female	White	Not Hispanic or Latino	1060	Relapse	437	Dead	906	2011	2014	ANBL00B1, ANBL0532, ANBL0032	Stage 4	Not Amplified	Diploid (DI=1)	1	Unfavorable	Undifferentiated or Poorly Differentiated	Intermediate	Neuroblastoma	C76.2	Abdomen, NOS Abdominal wall, NOS Intra-abdominal site, NOS	High Risk	90				Lymph Nodes Left neck. Previously reported as progression, but this was a new lesion so we are updating to relapse.
TARGET-30-PAULVH	Male	Black or African American	Not Hispanic or Latino	306	Relapse	438	Alive	1452	2011	2015	ANBL00B1, ANBL0032	Stage 4	Amplified	Hyperdiploid (DI>1)	1.1	Unfavorable	Undifferentiated or Poorly Differentiated	High	Neuroblastoma	C74.9	Adrenal gland, NOS Suprarenal gland Adrenal, NOS	High Risk	90				Other, specify: Brain				hyperdiploid miscoded as diploid/hypodiploid in previous update
TARGET-30-PAUMBB	Male	White	Not Hispanic or Latino	824	Death	208	Dead	208	2011	2012	ANBL00B1, ANBL0532	Stage 4	Not Amplified	Hyperdiploid (DI>1)	2.37	Unfavorable	Undifferentiated or Poorly Differentiated	Intermediate	Neuroblastoma	C76.2	Abdomen, NOS Abdominal wall, NOS Intra-abdominal site, NOS	High Risk	60								hyperdiploid miscoded as diploid/hypodiploid in previous update
TARGET-30-PAUMMZ	Female	White	Not Hispanic or Latino	1506	Relapse	1166	Alive	1368	2011	2015	ANBL00B1, ANBL0532, ANBL0032	Stage 4	Amplified	Diploid (DI=1)	1	Unfavorable	Undifferentiated or Poorly Differentiated	High	Neuroblastoma	C74.9	Adrenal gland, NOS Suprarenal gland Adrenal, NOS	High Risk	95				Bone
TARGET-30-PAUMUC	Female	Asian	Not Hispanic or Latino	1726	Censored	780	Alive	780	2011	2013	ANBL00B1, ANBL0532	Stage 3	Amplified	Hyperdiploid (DI>1)	1.9	Unfavorable	Undifferentiated or Poorly Differentiated	High	Neuroblastoma	C74.9	Adrenal gland, NOS Suprarenal gland Adrenal, NOS	High Risk	95								hyperdiploid miscoded as diploid/hypodiploid in previous update
TARGET-30-PAUMXC	Female	White	Unknown	1277	Death	830	Dead	830	2011	2014	ANBL00B1, ANBL0532, ANBL0032	Stage 4	Not Amplified	Unknown		Unfavorable	Undifferentiated or Poorly Differentiated	Low	Ganglioneuroblastoma, nodular	C49.4	Connective, Subcutaneous and other Soft tissues of abdomen C	High Risk	85
TARGET-30-PAUNST	Female	White	Not Hispanic or Latino	138	Censored	1060	Alive	1060	2011	2014	ANBL00B1, AEPI07N1	Stage 4s	Not Amplified	Hyperdiploid (DI>1)	1.5	Favorable	Undifferentiated or Poorly Differentiated	Low	Neuroblastoma	C74.9	Adrenal gland, NOS Suprarenal gland Adrenal, NOS	Low Risk	95								hyperdiploid miscoded as diploid/hypodiploid in previous update
TARGET-30-PAUNTY	Male	Asian	Not Hispanic or Latino	582	Relapse	491	Dead	840	2011	2014	ANBL00B1, ANBL0532, AEPI07N1, ANBL0032	Stage 4	Amplified	Hyperdiploid (DI>1)	1.88	Unfavorable	Undifferentiated or Poorly Differentiated	Unknown	Neuroblastoma	C74.9	Adrenal gland, NOS Suprarenal gland Adrenal, NOS	High Risk	90				Other, specify: Patient had MIBG,CT, and BMA 01/30/13 which were negative. New headaches and emesis 03/13/13 prompted MRi which showed 2 lesions (right cerebellar and left parietal). Resected 03/15 and 03/19 - path c/w relapsed neuroblastoma. Remainder of metastatic workup was negative.				hyperdiploid miscoded as diploid/hypodiploid in previous update
TARGET-30-PAUNWR	Female	White	Not Hispanic or Latino	958	Censored	1202	Alive	1202	2011	2015	ANBL00B1, ACCL05C1, ACCL0431, ANBL0032, ALTE05N1	Stage 4	Not Amplified	Hyperdiploid (DI>1)	1.72	Unfavorable	Undifferentiated or Poorly Differentiated	Low	Neuroblastoma	C74.9	Adrenal gland, NOS Suprarenal gland Adrenal, NOS	High Risk	90								hyperdiploid miscoded as diploid/hypodiploid in previous update
TARGET-30-PAUPDY	Male	Black or African American	Not Hispanic or Latino	1629	Censored	1216	Alive	1216	2011	2015	ANBL00B1, ANBL0532, ACCL0934, ANBL0032, ALTE05N1	Stage 4	Not Amplified	Diploid (DI=1)	1	Unfavorable	Undifferentiated or Poorly Differentiated	High	Neuroblastoma	C76.2	Abdomen, NOS Abdominal wall, NOS Intra-abdominal site, NOS	High Risk	70
TARGET-30-PAUPGV	Male	White	Not Hispanic or Latino	1275	Relapse	1143	Alive	1282	2011	2015	ANBL00B1, ANBL0532	Stage 4	Not Amplified	Hyperdiploid (DI>1)	1.18	Unfavorable	Undifferentiated or Poorly Differentiated	Intermediate	Neuroblastoma	C48.0	Retroperitoneum Periadrenal tissue Perinephric tissue Per	High Risk	90				Metastases only: CNS lesions				hyperdiploid miscoded as diploid/hypodiploid in previous update
TARGET-30-PAUPIC	Male	Black or African American	Not Hispanic or Latino	914	Event	662	Alive	1321	2011	2015	ANBL00B1, ANBL0532	Stage 4	Not Amplified	Diploid (DI=1)	1	Unknown	Unknown	Unknown	Neuroblastoma	C74.9	Adrenal gland, NOS Suprarenal gland Adrenal, NOS	High Risk	60
TARGET-30-PAUPRN	Female	White	Hispanic or Latino	941	Progression	325	Dead	490	2011	2013	ANBL00B1, ANBL0532, ADVL0912	Stage 4	Not Amplified	Hyperdiploid (DI>1)	1.89	Unfavorable	Undifferentiated or Poorly Differentiated	Intermediate	Neuroblastoma	C76.2	Abdomen, NOS Abdominal wall, NOS Intra-abdominal site, NOS	High Risk	70				Local + metastatic				hyperdiploid miscoded as diploid/hypodiploid in previous update
TARGET-30-PAUPWX	Male	Black or African American	Not Hispanic or Latino	486	Censored	1184	Alive	1184	2011	2015	ANBL00B1, ANBL00P3	Stage 2b	Not Amplified	Hyperdiploid (DI>1)	1.12	Favorable	Undifferentiated or Poorly Differentiated	Intermediate	Ganglioneuroblastoma, nodular	C48.0	Retroperitoneum Periadrenal tissue Perinephric tissue Per	Low Risk	80								hyperdiploid miscoded as diploid/hypodiploid in previous update/OMA relapse erroneously counted as NBL relapse in old surival database
TARGET-30-PAURCG	Female	Not Reported	Hispanic or Latino	226	Relapse	400	Dead	580	2011	2013	ANBL00B1, ANBL0532, ANBL0032	Stage 4	Amplified	Hyperdiploid (DI>1)	1.97	Unfavorable	Undifferentiated or Poorly Differentiated	High	Neuroblastoma	C74.9	Adrenal gland, NOS Suprarenal gland Adrenal, NOS	High Risk	60				Other, specify: new site of disease: right posterior mediastinum				hyperdiploid miscoded as diploid/hypodiploid in previous update
TARGET-30-PAURGD	Female	Unknown	Not Hispanic or Latino	1508	Censored	1343	Alive	1343	2011	2015	ANBL00B1, ANBL0532	Stage 4	Not Amplified	Diploid (DI=1)	1	Unfavorable	Undifferentiated or Poorly Differentiated	Low	Ganglioneuroblastoma, nodular	C74.9	Adrenal gland, NOS Suprarenal gland Adrenal, NOS	High Risk	90
TARGET-30-PAURPL	Female	Unknown	Unknown	3455	Event	1081	Alive	1337	2011	2015	ANBL00B1, ANBL0532, ANBL1221	Stage 4	Not Amplified	Hyperdiploid (DI>1)	1.47	Unfavorable	Undifferentiated or Poorly Differentiated	Intermediate	Neuroblastoma	C76.2	Abdomen, NOS Abdominal wall, NOS Intra-abdominal site, NOS	High Risk	90								hyperdiploid miscoded as diploid/hypodiploid in previous update
TARGET-30-PAURUR	Female	Unknown	Hispanic or Latino	673	Relapse	572	Dead	583	2011	2013	ANBL00B1, ANBL0532, ANBL0032	Stage 4	Amplified	Diploid (DI=1)	1	Unfavorable	Undifferentiated or Poorly Differentiated	High	Neuroblastoma	C48.0	Retroperitoneum Periadrenal tissue Perinephric tissue Per	High Risk	95				Primary Site; Lung (parenchymal)
TARGET-30-PAURYJ	Male	White	Not Hispanic or Latino	10	Censored	1294	Alive	1294	2012	2015	ANBL00B1	Stage 4s	Not Amplified	Hyperdiploid (DI>1)	1.24	Favorable	Undifferentiated or Poorly Differentiated	Low	Neuroblastoma	C64.9	Kidney, NOS Renal, NOS Kidney parenchyma	Low Risk	90								hyperdiploid miscoded as diploid/hypodiploid in previous update
TARGET-30-PAURZH	Female	White	Not Hispanic or Latino	1514	Relapse	170	Dead	364	2012	2013	ANBL00B1, ANBL0532, ANBL0032	Stage 4	Not Amplified	Hyperdiploid (DI>1)	1.81	Unfavorable	Undifferentiated or Poorly Differentiated	High	Neuroblastoma	C74.9	Adrenal gland, NOS Suprarenal gland Adrenal, NOS	High Risk	95				Metastases only				hyperdiploid miscoded as diploid/hypodiploid in previous update
TARGET-30-PAUSJB	Female	White	Not Hispanic or Latino	548	Censored	1084	Alive	1084	2012	2014	ANBL00B1, AEPI07N1	Stage 4	Not Amplified	Hyperdiploid (DI>1)	2.03	Unfavorable	Undifferentiated or Poorly Differentiated	Low	Neuroblastoma	C74.9	Adrenal gland, NOS Suprarenal gland Adrenal, NOS	High Risk	90								hyperdiploid miscoded as diploid/hypodiploid in previous update
TARGET-30-PAUSXH	Female	Black or African American	Not Hispanic or Latino	474	Censored	1248	Alive	1248	2012	2015	ANBL00B1, ANBL0532, ANBL0032	Stage 4	Amplified	Diploid (DI=1)	1	Unfavorable	Undifferentiated or Poorly Differentiated	High	Neuroblastoma	C48.0	Retroperitoneum Periadrenal tissue Perinephric tissue Per	High Risk	99
TARGET-30-PAUTKJ	Female	White	Not Hispanic or Latino	428	Death	20	Dead	20	2012	2012	ANBL00B1, ANBL0532	Stage 4	Amplified	Diploid (DI=1)	1	Unfavorable	Undifferentiated or Poorly Differentiated	Low	Neuroblastoma	C74.9	Adrenal gland, NOS Suprarenal gland Adrenal, NOS	High Risk	80
TARGET-30-PAUTKP	Male	White	Not Hispanic or Latino	608	Censored	1077	Alive	1077	2012	2015	ANBL00B1, AEPI07N1	Stage 4	Amplified	Diploid (DI=1)	1	Unfavorable	Undifferentiated or Poorly Differentiated	High	Neuroblastoma	C76.2	Abdomen, NOS Abdominal wall, NOS Intra-abdominal site, NOS	High Risk	80
TARGET-30-PAUTLP	Male	White	Not Hispanic or Latino	468	Death	54	Dead	54	2012	2012	ANBL00B1, ANBL0532, AEPI07N1	Stage 4	Amplified	Hyperdiploid (DI>1)	1.23	Unfavorable	Undifferentiated or Poorly Differentiated	High	Neuroblastoma	C74.9	Adrenal gland, NOS Suprarenal gland Adrenal, NOS	High Risk	90								hyperdiploid miscoded as diploid/hypodiploid in previous update
TARGET-30-PAUTVX	Male	White	Not Hispanic or Latino	1419	Censored	1171	Alive	1171	2012	2015	ANBL00B1, ANBL0532, ANBL0032	Stage 3	Amplified	Diploid (DI=1)	1	Unfavorable	Undifferentiated or Poorly Differentiated	High	Neuroblastoma	C64.9	Kidney, NOS Renal, NOS Kidney parenchyma	High Risk	90
TARGET-30-PAUUGT	Female	White	Not Hispanic or Latino	3713	Progression	627	Dead	732	2012	2014	ANBL00B1, ANBL0532	Stage 4	Not Amplified	Diploid (DI=1)	1	Unfavorable	Undifferentiated or Poorly Differentiated	Low	Ganglioneuroblastoma, nodular	C74.9	Adrenal gland, NOS Suprarenal gland Adrenal, NOS	High Risk	60				Bone; Other metastatic sites
TARGET-30-PAUUHD	Female	Black or African American	Not Hispanic or Latino	1856	Relapse	1108	Alive	1168	2012	2015	ANBL00B1, ANBL0032, ANBL1221	Stage 4	Not Amplified	Diploid (DI=1)	1	Unfavorable	Undifferentiated or Poorly Differentiated	High	Neuroblastoma	C74.9	Adrenal gland, NOS Suprarenal gland Adrenal, NOS	High Risk	95				Bone
TARGET-30-PAUUZU	Male	Black or African American	Not Hispanic or Latino	3484	Progression	923	Dead	1001	2012	2014	ANBL00B1	Stage 4	Not Amplified	Diploid (DI=1)	1	Unfavorable	Differentiating	Low	Ganglioneuroblastoma, nodular	C74.9	Adrenal gland, NOS Suprarenal gland Adrenal, NOS	High Risk	90				Bone Marrow; Other metastatic sites
TARGET-30-PAUVVE	Male	White	Not Hispanic or Latino	146	Censored	1229	Alive	1229	2012	2015	ANBL00B1	Stage 4s	Not Amplified	Hyperdiploid (DI>1)	1.28	Favorable	Undifferentiated or Poorly Differentiated	Low	Neuroblastoma	C76.0	Head, face or neck, NOS Cheek, NOS Jaw, NOS Nose, NOS Ce	Low Risk	90								hyperdiploid miscoded as diploid/hypodiploid in previous update
TARGET-30-PAUWDK	Female	Black or African American	Not Hispanic or Latino	1492	Censored	1021	Alive	1021	2012	2015	ANBL00B1	Stage 2b	Not Amplified	Hyperdiploid (DI>1)	1.17	Unfavorable	Undifferentiated or Poorly Differentiated	Low	Neuroblastoma	C76.2	Abdomen, NOS Abdominal wall, NOS Intra-abdominal site, NOS	Low Risk	90								hyperdiploid miscoded as diploid/hypodiploid in previous update
TARGET-30-PAUWED	Female	White	Hispanic or Latino	324	Death	1119	Dead	1119	2012	2015	ANBL00B1	Stage 2b	Not Amplified	Hyperdiploid (DI>1)	1.19	Favorable	Undifferentiated or Poorly Differentiated	Intermediate	Neuroblastoma	C76.2	Abdomen, NOS Abdominal wall, NOS Intra-abdominal site, NOS	Intermediate Risk	80								hyperdiploid miscoded as diploid/hypodiploid in previous update
TARGET-30-PAUWEV	Female	White	Not Hispanic or Latino	148	Censored	1111	Alive	1111	2012	2015	ANBL00B1	Stage 2b	Not Amplified	Hyperdiploid (DI>1)	1.21	Favorable	Undifferentiated or Poorly Differentiated	Low	Neuroblastoma	C38.3	Mediastinum, NOS	Low Risk	80								hyperdiploid miscoded as diploid/hypodiploid in previous update
TARGET-30-PAUWFE	Male	Native Hawaiian or other Pacific Islander	Not Hispanic or Latino	580	Censored	1018	Alive	1018	2012	2015	ANBL00B1	Stage 2b	Not Amplified	Diploid (DI=1)	1	Unfavorable	Undifferentiated or Poorly Differentiated	Intermediate	Ganglioneuroblastoma, nodular	C38.2	Posterior mediastinum	Low Risk	80
TARGET-30-PAUWXY	Male	White	Not Hispanic or Latino	145	Censored	959	Alive	959	2012	2014	ANBL00B1	Stage 4	Not Amplified	Hyperdiploid (DI>1)	1.15	Favorable	Undifferentiated or Poorly Differentiated	Low	Neuroblastoma	C38.3	Mediastinum, NOS	Intermediate Risk	70								hyperdiploid miscoded as diploid/hypodiploid in previous update
TARGET-30-PAUWYM	Female	White	Not Hispanic or Latino	620	Censored	1025	Alive	1025	2012	2015	ANBL00B1	Stage 4	Amplified	Hyperdiploid (DI>1)	1.8	Unfavorable	Undifferentiated or Poorly Differentiated	High	Neuroblastoma	C76.2	Abdomen, NOS Abdominal wall, NOS Intra-abdominal site, NOS	High Risk	90								hyperdiploid miscoded as diploid/hypodiploid in previous update
TARGET-30-PAUXFZ	Male	White	Hispanic or Latino	158	Censored	1095	Alive	1095	2012	2015	ANBL00B1	Stage 2b	Not Amplified	Hyperdiploid (DI>1)	1.33	Favorable	Undifferentiated or Poorly Differentiated	Low	Neuroblastoma	C76.2	Abdomen, NOS Abdominal wall, NOS Intra-abdominal site, NOS	Low Risk	90								hyperdiploid miscoded as diploid/hypodiploid in previous update
TARGET-30-PAUXIW	Female	White	Not Hispanic or Latino	821	Relapse	973	Alive	1118	2012	2015	ANBL00B1, ANBL0032	Stage 4	Amplified	Diploid (DI=1)	1	Unfavorable	Undifferentiated or Poorly Differentiated	High	Neuroblastoma	C74.9	Adrenal gland, NOS Suprarenal gland Adrenal, NOS	High Risk	70				Other, specify: left frontal lobe
TARGET-30-PAUXSZ	Male	White	Not Hispanic or Latino	5786	Censored	1203	Alive	1203	2012	2015	ANBL00B1, ANBL0032, ANUR1131	Stage 4	Not Amplified	Diploid (DI=1)	1	Unfavorable	Undifferentiated or Poorly Differentiated	Intermediate	Neuroblastoma	C48.0	Retroperitoneum Periadrenal tissue Perinephric tissue Per	High Risk	90
TARGET-30-PAUXUP	Male	White	Not Hispanic or Latino	1684	Censored	1087	Alive	1087	2012	2015	ANBL00B1, ANBL0032	Stage 4	Not Amplified	Diploid (DI=1)	1	Unfavorable	Undifferentiated or Poorly Differentiated	High	Neuroblastoma	C48.2	Peritoneum, NOS Peritoneal cavity	High Risk	90
TARGET-30-PAUYDE	Male	White	Not Hispanic or Latino	2077	Event	1177	Alive	1214	2012	2015	ANBL00B1	Stage 4	Not Amplified	Hyperdiploid (DI>1)	1.15	Unfavorable	Undifferentiated or Poorly Differentiated	Low	Neuroblastoma	C38.2	Posterior mediastinum	High Risk	70								hyperdiploid miscoded as diploid/hypodiploid in previous update
TARGET-30-PAUYXX	Female	White	Not Hispanic or Latino	488	Progression	435	Alive	1049	2012	2015	ANBL00B1	Stage 3	Not Amplified	Hyperdiploid (DI>1)	1.35	Favorable	Undifferentiated or Poorly Differentiated	Low	Neuroblastoma	C76.1	Thorax, NOS Axilla, NOS Chest, NOS Chest wall, NOS Intra	Intermediate Risk	80				Primary site				hyperdiploid miscoded as diploid/hypodiploid in previous update
TARGET-30-PAUZAE	Male	White	Hispanic or Latino	1275	Censored	1210	Alive	1210	2012	2015	ANBL00B1, ANBL0032	Stage 4	Not Amplified	Hyperdiploid (DI>1)	1.55	Unfavorable	Undifferentiated or Poorly Differentiated	High	Neuroblastoma	C48.0	Retroperitoneum Periadrenal tissue Perinephric tissue Per	High Risk	95								hyperdiploid miscoded as diploid/hypodiploid in previous update
TARGET-30-PAUZMG	Male	White	Not Hispanic or Latino	184	Censored	851	Alive	851	2012	2014	ANBL00B1	Stage 4	Not Amplified	Hyperdiploid (DI>1)	1.23	Favorable	Undifferentiated or Poorly Differentiated	Intermediate	Neuroblastoma	C76.2	Abdomen, NOS Abdominal wall, NOS Intra-abdominal site, NOS	Intermediate Risk	95								hyperdiploid miscoded as diploid/hypodiploid in previous update
TARGET-30-PAUZRC	Female	White	Not Hispanic or Latino	194	Censored	997	Alive	997	2012	2015	ANBL00B1	Stage 4	Not Amplified	Diploid (DI=1)	1	Favorable	Undifferentiated or Poorly Differentiated	Low	Neuroblastoma	C74.9	Adrenal gland, NOS Suprarenal gland Adrenal, NOS	Intermediate Risk	50
TARGET-30-PAUZSB	Female	Unknown	Unknown	858	Censored	1027	Alive	1027	2012	2015	ANBL00B1, ANBL0032	Stage 4	Not Amplified	Diploid (DI=1)	1	Unfavorable	Undifferentiated or Poorly Differentiated	Intermediate	Ganglioneuroblastoma, nodular	C48.0	Retroperitoneum Periadrenal tissue Perinephric tissue Per	High Risk	80
TARGET-30-PAUZTF	Female	Unknown	Not Hispanic or Latino	57	Censored	903	Alive	903	2012	2014	ANBL00B1	Stage 4	Not Amplified	Hyperdiploid (DI>1)	1.19	Favorable	Undifferentiated or Poorly Differentiated	Low	Neuroblastoma	C74.9	Adrenal gland, NOS Suprarenal gland Adrenal, NOS	Intermediate Risk	60								hyperdiploid miscoded as diploid/hypodiploid in previous update
TARGET-30-PAUZZI	Female	White	Not Hispanic or Latino	725	Censored	1016	Alive	1016	2012	2015	ANBL00B1	Stage 4	Not Amplified	Diploid (DI=1)	1	Unfavorable	Undifferentiated or Poorly Differentiated	High	Neuroblastoma	C48.0	Retroperitoneum Periadrenal tissue Perinephric tissue Per	High Risk	90
TARGET-30-PAVABN	Female	White	Not Hispanic or Latino	501	Censored	1040	Alive	1040	2012	2015	ANBL00B1, ANBL0032	Stage 3	Amplified	Hyperdiploid (DI>1)	2.2	Unfavorable	Undifferentiated or Poorly Differentiated	High	Neuroblastoma	C48.0	Retroperitoneum Periadrenal tissue Perinephric tissue Per	High Risk	80								hyperdiploid miscoded as diploid/hypodiploid in previous update
TARGET-30-PAVAGS	Female	White	Not Hispanic or Latino	1093	Relapse	626	Dead	951	2012	2015	ANBL00B1, ANBL0032	Stage 4	Not Amplified	Diploid (DI=1)	1	Unfavorable	Undifferentiated or Poorly Differentiated	Intermediate	Ganglioneuroblastoma, nodular	C74.9	Adrenal gland, NOS Suprarenal gland Adrenal, NOS	High Risk	90				Bone
TARGET-30-PAVALS	Female	White	Not Hispanic or Latino	553	Censored	1020	Alive	1020	2012	2015	ANBL00B1, AEPI07N1, ANBL0032	Stage 3	Not Amplified	Hyperdiploid (DI>1)	1.65	Unfavorable	Undifferentiated or Poorly Differentiated	Low	Neuroblastoma	C76.2	Abdomen, NOS Abdominal wall, NOS Intra-abdominal site, NOS	High Risk	90								hyperdiploid miscoded as diploid/hypodiploid in previous update
TARGET-30-PAVAYF	Male	White	Not Hispanic or Latino	2996	Censored	1140	Alive	1140	2012	2015	ANBL00B1	Stage 4	Not Amplified	Diploid (DI=1)	1	Unfavorable	Undifferentiated or Poorly Differentiated	Low	Neuroblastoma	C48.0	Retroperitoneum Periadrenal tissue Perinephric tissue Per	High Risk	90
TARGET-30-PAVCGD	Female	White	Hispanic or Latino	1197	Death	527	Dead	527	2012	2014	ANBL00B1	Stage 4	Not Amplified	Diploid (DI=1)	1	Unfavorable	Undifferentiated or Poorly Differentiated	Low	Neuroblastoma	C48.0	Retroperitoneum Periadrenal tissue Perinephric tissue Per	High Risk	70
TARGET-30-PAVCHH	Female	White	Not Hispanic or Latino	1242	Censored	1132	Alive	1132	2012	2015	ANBL00B1, ANBL0032	Stage 4	Amplified	Diploid (DI=1)	1	Unfavorable	Undifferentiated or Poorly Differentiated	Intermediate	Neuroblastoma	C48.0	Retroperitoneum Periadrenal tissue Perinephric tissue Per	High Risk	50
TARGET-30-PAVCJZ	Male	White	Not Hispanic or Latino	1666	Censored	1106	Alive	1106	2012	2015	ANBL00B1	Stage 4	Not Amplified	Hyperdiploid (DI>1)	1.85	Unfavorable	Undifferentiated or Poorly Differentiated	High	Ganglioneuroblastoma, nodular	C48.0	Retroperitoneum Periadrenal tissue Perinephric tissue Per	High Risk	80								hyperdiploid miscoded as diploid/hypodiploid in previous update
TARGET-30-PAVCKK	Female	White	Not Hispanic or Latino	2507	Censored	1111	Alive	1111	2012	2015	ANBL00B1	Stage 4	Not Amplified	Hyperdiploid (DI>1)	1.69	Unfavorable	Undifferentiated or Poorly Differentiated	Intermediate	Neuroblastoma	C74.9	Adrenal gland, NOS Suprarenal gland Adrenal, NOS	High Risk	90								hyperdiploid miscoded as diploid/hypodiploid in previous update
TARGET-30-PAVCLI	Male	Black or African American	Not Hispanic or Latino	4111	Censored	1008	Alive	1008	2012	2015	ANBL00B1, ANBL09P1, ACCL1031, ANBL0032	Stage 4	Not Amplified	Diploid (DI=1)	1	Unfavorable	Undifferentiated or Poorly Differentiated	Low	Ganglioneuroblastoma, nodular	C74.9	Adrenal gland, NOS Suprarenal gland Adrenal, NOS	High Risk	90
TARGET-30-PAVDBS	Female	White	Not Hispanic or Latino	1211	Relapse	475	Dead	863	2012	2014	ANBL00B1, ANBL0032, ADVL0912	Stage 4	Amplified	Hyperdiploid (DI>1)	1.24	Unfavorable	Undifferentiated or Poorly Differentiated	High	Neuroblastoma	C47.4	Peripheral nerves and Autonomic nervous system of abdomen P	High Risk	90				Bone				hyperdiploid miscoded as diploid/hypodiploid in previous update
TARGET-30-PAVDGG	Male	Asian	Not Hispanic or Latino	660	Death	181	Dead	181	2012	2013	ANBL00B1, ACCL0934	Stage 4	Amplified	Hyperdiploid (DI>1)	1.5	Unfavorable	Undifferentiated or Poorly Differentiated	High	Neuroblastoma	C38.2	Posterior mediastinum	High Risk	90								hyperdiploid miscoded as diploid/hypodiploid in previous update
TARGET-30-PAVDNK	Male	Native Hawaiian or other Pacific Islander	Not Hispanic or Latino	756	Censored	957	Alive	957	2012	2015	ANBL00B1	Stage 3	Not Amplified	Hyperdiploid (DI>1)	1.41	Unfavorable	Undifferentiated or Poorly Differentiated	Low	Neuroblastoma	C48.2	Peritoneum, NOS Peritoneal cavity	High Risk	80								hyperdiploid miscoded as diploid/hypodiploid in previous update
TARGET-30-PAVDPE	Male	White	Hispanic or Latino	1146	Censored	233	Alive	233	2012	2013	ANBL00B1	Stage 4	Amplified	Diploid (DI=1)	1	Unfavorable	Undifferentiated or Poorly Differentiated	Intermediate	Neuroblastoma	C74.9	Adrenal gland, NOS Suprarenal gland Adrenal, NOS	High Risk	70
TARGET-30-PAVDYS	Male	Black or African American	Not Hispanic or Latino	23	Censored	1063	Alive	1063	2012	2015	ANBL00B1	Stage 2b	Not Amplified	Hyperdiploid (DI>1)	1.32	Favorable	Undifferentiated or Poorly Differentiated	Low	Neuroblastoma	C76.2	Abdomen, NOS Abdominal wall, NOS Intra-abdominal site, NOS	Low Risk	80								hyperdiploid miscoded as diploid/hypodiploid in previous update
TARGET-30-PAVEKN	Female	White	Not Hispanic or Latino	2053	Death	508	Dead	508	2012	2014	ANBL00B1, ADVL0912	Stage 4	Not Amplified	Hyperdiploid (DI>1)	1.91	Unfavorable	Undifferentiated or Poorly Differentiated	Intermediate	Neuroblastoma	C64.9	Kidney, NOS Renal, NOS Kidney parenchyma	High Risk	95								hyperdiploid miscoded as diploid/hypodiploid in previous update
TARGET-30-PAVETV	Male	White	Not Hispanic or Latino	1100	Censored	725	Alive	725	2012	2014	ANBL00B1	Stage 4	Amplified	Diploid (DI=1)	1	Unfavorable	Undifferentiated or Poorly Differentiated	High	Neuroblastoma	C40.2	Long bones of lower limb and associated joints Bone of leg	High Risk	90
TARGET-30-PAVEZM	Female	White	Not Hispanic or Latino	2516	Censored	1013	Alive	1013	2012	2015	ANBL00B1, ANBL0032	Stage 4	Amplified	Diploid (DI=1)	1	Unfavorable	Undifferentiated or Poorly Differentiated	High	Neuroblastoma	C74.9	Adrenal gland, NOS Suprarenal gland Adrenal, NOS	High Risk	90

## Sheet: Original File
Original File	Date	Data used in this file
TARGET NBL COG update harmonized 20150930.xls	2015-09-30	All columns except comment and those provided by Nicole
TARGET_NBL_Full_cohort_dec2013_clinical_annotation_140318-1_missing_clinica nr.xls	2015-03-27	Percent Tumor
		Percent Necrosis
		Percent Tumor v/s Stroma
		Sites of Disease Involvement
		Relapse Percent Tumor
		Relapse Percent Necrosis
		Relapse Percent Tumor v/s Stroma
TARGET NBL clinical update harmonized (20141231 cutoff) 20150511.xls	2015-05-11	Comment column
